# Supplementary material for: Large scale genomic analysis of 3067 SARS-CoV-2 genomes reveals a clonal geo-distribution and a rich genetic variations of hotspots mutations
Source: PLoS One. 2020 Nov 10;15(11):e0240345. doi: 10.1371/journal.pone.0240345 (PMC7654798; doi:10.1371/journal.pone.0240345)
Supplement: S1 Table — (XLSX) [file pone.0240345.s001.xlsx]

## Sheet: S1 Table
	S1 Table : Accession number, isolation date and origins of the complete SARS-CoV-2 genomes downloaded from the Gisaid and NCBI database.
	Accession Number	Date of isolation	Origins
	EP402119	2019-12-30	Wuhan
	EP402120	2020-01-01	Wuhan
	EP402121	2019-12-30	Wuhan
	EP402123	2019-12-24	Wuhan
	EP402124	2019-12-30	Wuhan
	EP402125	2019-12-31	Wuhan
	EP402127	2019-12-30	Wuhan
	EP402128	2019-12-30	Wuhan
	EP402129	2019-12-30	Wuhan
	EP402130	2019-12-30	Wuhan
	EP402132	2019-12-30	Wuhan
	EP403928	2020-01-01	Wuhan
	EP403929	2019-12-30	Wuhan
	EP403930	2019-12-30	Wuhan
	EP403931	2019-12-30	Wuhan
	EP403932	2020-01-14	Guangdong
	EP403933	2020-01-15	Guangdong
	EP403934	2020-01-15	Guangdong
	EP403935	2020-01-15	Guangdong
	EP403936	2020-01-17	Guangdong
	EP403937	2020-01-18	Guangdong
	EP403962	2020-01-08	Nonthaburi
	EP403963	2020-01-13	Nonthaburi
	EP404227	2020-01-16	Zhejiang
	EP404228	2020-01-17	Zhejiang
	EP404253	2020-01-21	USA
	EP404895	2020-01-19	USA
	EP405839	2020-01-11	Shenzhen
	EP406030	2020-01-10	Shenzhen
	EP406031	2020-01-23	Taiwan
	EP406034	2020-01-23	USA
	EP406036	2020-01-22	USA
	EP406223	2020-01-22	USA
	EP406531	2020-01-22	Guangdong
	EP406533	2020-01-22	Guangzhou
	EP406534	2020-01-22	Foshan
	EP406535	2020-01-22	Foshan
	EP406536	2020-01-22	Foshan
	EP406538	2020-01-23	Guangdong
	EP406592	2020-01-13	Shenzhen
	EP406593	2020-01-13	Shenzhen
	EP406594	2020-01-16	Shenzhen
	EP406595	2020-01-16	Shenzhen
	EP406596	2020-01-23	France
	EP406597	2020-01-23	France
	EP406716	2020-01-02	China
	EP406717	2020-01-02	China
	EP406798	2019-12-26	Wuhan
	EP406799	2019-12-31	Wuhan
	EP406800	2020-01-01	Wuhan
	EP406801	2020-01-05	Wuhan
	EP406844	2020-01-25	Australia
	EP406862	2020-01-28	Germany
	EP406970	2020-01-20	Hangzhou
	EP406973	2020-01-23	Singapore
	EP407071	2020-01-29	England
	EP407073	2020-01-29	England
	EP407079	2020-01-29	Finland
	EP407084	2020-01-25	Japan
	EP407193	2020-01-25	South Korea
	EP407214	2020-01-25	USA
	EP407215	2020-01-25	USA
	EP407313	2020-01-19	Hangzhou
	EP407893	2020-01-24	Australia
	EP407894	2020-01-28	Australia
	EP407896	2020-01-30	Australia
	EP407976	2020-02-03	Belgium
	EP407987	2020-01-25	Singapore
	EP407988	2020-02-01	Singapore
	EP408008	2020-01-29	USA
	EP408009	2020-01-29	USA
	EP408010	2020-01-29	USA
	EP408430	2020-01-29	France
	EP408431	2020-01-29	France
	EP408478	2020-01-21	Chongqing
	EP408479	2020-01-23	Chongqing
	EP408480	2020-01-17	Yunnan
	EP408481	2020-01-18	Chongqing
	EP408482	2020-01-19	Shandong
	EP408483	2020-01-20	Shanghai
	EP408484	2020-01-15	Sichuan
	EP408485	2020-01-18	Beijing
	EP408486	2020-01-11	Jiangxi
	EP408487	2020-01-20	Henan
	EP408488	2020-01-19	Jiangsu
	EP408489	2020-01-31	Taiwan
	EP408514	2020-01-01	Wuhan
	EP408515	2020-01-01	Wuhan
	EP408665	2020-01-29	Japan
	EP408666	2020-01-31	Japan
	EP408667	2020-01-31	Japan
	EP408668	2020-01-24	Vietnam
	EP408669	2020-01-29	Japan
	EP408670	2020-01-31	USA
	EP408976	2020-01-22	Australia
	EP408977	2020-01-25	Australia
	EP408978	2020-02-07	Wuhan
	EP409067	2020-01-29	USA
	EP410044	2020-01-27	USA
	EP410045	2020-01-28	USA
	EP410218	2020-02-05	Taiwan
	EP410301	2020-01-13	Nepal
	EP410486	2020-02-08	France
	EP410531	2020-01-25	Japan
	EP410532	2020-01-23	Japan
	EP410535	2020-02-03	Singapore
	EP410536	2020-02-06	Singapore
	EP410537	2020-02-09	Singapore
	EP410545	2020-01-29	Italy
	EP410546	2020-01-31	Italy
	EP410713	2020-01-27	Singapore
	EP410714	2020-02-03	Singapore
	EP410715	2020-02-04	Singapore
	EP410716	2020-02-04	Singapore
	EP410717	2020-02-05	Australia
	EP410718	2020-02-05	Australia
	EP410719	2020-02-02	Singapore
	EP410720	2020-01-23	France
	EP410984	2020-01-29	France
	EP411060	2020-01-21	Fujian
	EP411066	2020-01-22	Fujian
	EP411218	2020-02-02	France
	EP411219	2020-01-28	France
	EP411220	2020-01-28	France
	EP411902	2020-01-27	Cambodia
	EP411915	2020-01-25	Taiwan
	EP411926	2020-01-24	Taiwan
	EP411927	2020-01-28	Taiwan
	EP411950	2020-01-23	Jiangsu
	EP411951	2020-02-07	Sweden
	EP411952	2020-01-24	Jiangsu
	EP411953	2020-01-24	Jiangsu
	EP411954	2020-02-06	USA
	EP411955	2020-02-10	USA
	EP411956	2020-02-11	USA
	EP411957	2020-01-08	China
	EP412026	2020-02-23	Hefei
	EP412028	2020-01-22	Hong Kong
	EP412029	2020-01-30	Hong Kong
	EP412030	2020-02-01	Hong Kong
	EP412116	2020-02-09	England
	EP412459	2020-01-08	Jingzhou
	EP412862	2020-02-23	USA
	EP412869	2020-01-30	South Korea
	EP412870	2020-01-30	South Korea
	EP412871	2020-01-31	South Korea
	EP412872	2020-02-01	South Korea
	EP412873	2020-02-06	South Korea
	EP412898	2019-12-30	Wuhan
	EP412899	2019-12-30	Wuhan
	EP412900	2019-12-30	Wuhan
	EP412912	2020-02-25	Germany
	EP412964	2020-02-25	Brazil
	EP412965	2020-02-16	Canada
	EP412966	2020-02-05	China
	EP412967	2020-01-29	China
	EP412968	2020-02-10	Japan
	EP412969	2020-02-10	Japan
	EP412970	2020-02-24	USA
	EP412971	2020-02-25	Finland
	EP412972	2020-02-27	Mexico
	EP412973	2020-02-20	Italy
	EP412974	2020-01-29	Italy
	EP412975	2020-02-28	Australia
	EP412978	2020-01-17	Wuhan
	EP412979	2020-01-18	Wuhan
	EP412980	2020-01-18	Wuhan
	EP412981	2020-01-18	Wuhan
	EP412982	2020-02-07	Wuhan
	EP412983	2020-02-08	Tianmen
	EP413014	2020-01-25	Canada
	EP413015	2020-01-23	Canada
	EP413016	2020-02-28	Brazil
	EP413017	2020-02-06	South Korea
	EP413018	2020-02-06	South Korea
	EP413019	2020-02-26	Switzerland
	EP413020	2020-02-27	Switzerland
	EP413021	2020-02-29	Switzerland
	EP413022	2020-02-29	Switzerland
	EP413023	2020-02-29	Switzerland
	EP413024	2020-02-29	Switzerland
	EP413025	2020-02-27	USA
	EP413213	2020-02-29	Australia
	EP413214	2020-02-29	Australia
	EP413221	2020-03-02	Scotland
	EP413455	2020-02-28	USA
	EP413456	2020-02-20	USA
	EP413457	2020-02-29	USA
	EP413458	2020-03-01	USA
	EP413459	2020-02-20	Japan
	EP413485	2020-01-24	Anhui
	EP413486	2020-03-01	USA
	EP413487	2020-03-01	USA
	EP413488	2020-02-28	Germany
	EP413489	2020-03-03	Italy
	EP413490	2020-02-27	New Zealand
	EP413513	2020-02-27	South Korea
	EP413514	2020-02-27	South Korea
	EP413515	2020-02-27	South Korea
	EP413516	2020-02-27	South Korea
	EP413518	2020-01-26	Beijing
	EP413519	2020-01-28	Beijing
	EP413520	2020-01-28	Beijing
	EP413521	2020-01-28	Beijing
	EP413522	2020-01-27	India
	EP413523	2020-01-31	India
	EP413550	2020-02-27	Nigeria
	EP413555	2020-02-27	Wales
	EP413556	2020-03-04	Wales
	EP413557	2020-02-28	USA
	EP413558	2020-02-27	USA
	EP413559	2020-02-27	USA
	EP413560	2020-02-28	USA
	EP413561	2020-02-27	USA
	EP413562	2020-03-02	USA
	EP413563	2020-03-03	USA
	EP413564	2020-03-01	Netherlands
	EP413565	2020-02-24	Netherlands
	EP413566	2020-03-02	Netherlands
	EP413568	2020-03-01	Netherlands
	EP413569	2020-02-28	Netherlands
	EP413570	2020-02-28	Netherlands
	EP413571	2020-03-02	Netherlands
	EP413572	2020-03-01	Netherlands
	EP413573	2020-03-02	Netherlands
	EP413574	2020-02-29	Netherlands
	EP413575	2020-02-29	NetherlandsL
	EP413576	2020-02-29	Netherlands
	EP413577	2020-03-02	Netherlands
	EP413578	2020-03-01	Netherlands
	EP413579	2020-03-03	Netherlands
	EP413580	2020-03-02	Netherlands
	EP413581	2020-02-29	Netherlands
	EP413582	2020-03-01	Netherlands
	EP413583	2020-03-02	Netherlands
	EP413584	2020-03-03	Netherlands
	EP413586	2020-02-27	Netherlands
	EP413587	2020-03-03	Netherlands
	EP413588	2020-03-01	Netherlands
	EP413589	2020-03-01	Netherlands
	EP413590	2020-03-02	Netherlands
	EP413591	2020-03-02	Netherlands
	EP413592	2020-03-02	Taiwan
	EP413593	2020-02-29	Luxembourg
	EP413594	2020-02-28	Australia
	EP413595	2020-02-28	Australia
	EP413596	2020-02-28	Australia
	EP413597	2020-03-02	Australia
	EP413598	2020-03-04	Australia
	EP413599	2020-03-04	Australia
	EP413600	2020-03-03	Australia
	EP413601	2020-03-02	USA
	EP413602	2020-03-03	Finland
	EP413603	2020-03-03	Finland
	EP413604	2020-03-03	Finland
	EP413605	2020-03-01	Finland
	EP413606	2020-02-17	USA
	EP413607	2020-02-18	USA
	EP413608	2020-02-18	USA
	EP413609	2020-02-21	USA
	EP413610	2020-02-21	USA
	EP413611	2020-02-21	USA
	EP413612	2020-02-17	USA
	EP413613	2020-02-17	USA
	EP413614	2020-02-17	USA
	EP413615	2020-02-17	USA
	EP413616	2020-02-17	USA
	EP413617	2020-02-20	USA
	EP413618	2020-02-20	USA
	EP413619	2020-02-25	USA
	EP413620	2020-02-18	USA
	EP413621	2020-02-18	USA
	EP413622	2020-02-24	USA
	EP413623	2020-02-24	USA
	EP413647	2020-03-01	Portugal
	EP413648	2020-03-01	Portugal
	EP413649	2020-03-05	USA
	EP413650	2020-03-05	USA
	EP413651	2020-03-05	USA
	EP413652	2020-03-05	USA
	EP413653	2020-03-05	USA
	EP413697	2020-02	China
	EP413711	2020-02	China
	EP413729	2020-02	China
	EP413746	2020-02	China
	EP413748	2020-02	China
	EP413749	2020-02	China
	EP413750	2020-02	China
	EP413751	2020-02	China
	EP413752	2020-02	China
	EP413753	2020-02	China
	EP413761	2020-02	China
	EP413791	2020-02	China
	EP413809	2020-02	China
	EP413850	2020-02-10	Guangdong
	EP413851	2020-01-30	Guangdong
	EP413852	2020-01-30	Guangdong
	EP413853	2020-01-30	Guangdong
	EP413854	2020-01-30	Guangdong
	EP413855	2020-02-07	Guangdong
	EP413856	2020-02-07	Guangdong
	EP413857	2020-01-31	Guangdong
	EP413858	2020-01-30	Guangdong
	EP413859	2020-01-31	Guangdong
	EP413860	2020-01-30	Guangdong
	EP413861	2020-02-01	Guangdong
	EP413862	2020-02-01	Guangdong
	EP413863	2020-02-01	Guangdong
	EP413864	2020-02-09	Guangdong
	EP413865	2020-02-05	Guangdong
	EP413866	2020-02-05	Guangdong
	EP413867	2020-02-05	Guangdong
	EP413868	2020-02-28	Guangdong
	EP413869	2020-02-28	Guangdong
	EP413870	2020-02-28	Guangdong
	EP413871	2020-02-28	Guangdong
	EP413872	2020-02-28	Guangdong
	EP413873	2020-02-28	Guangdong
	EP413874	2020-02-12	Guangdong
	EP413875	2020-02-10	Guangdong
	EP413876	2020-02-10	Guangdong
	EP413877	2020-02-09	Guangdong
	EP413878	2020-02-09	Guangdong
	EP413879	2020-02-05	Guangdong
	EP413880	2020-02-05	Guangdong
	EP413881	2020-02-05	Guangdong
	EP413882	2020-02-02	Guangdong
	EP413883	2020-02-02	Guangdong
	EP413884	2020-02-01	Guangdong
	EP413885	2020-02-01	Guangdong
	EP413886	2020-02-01	Guangdong
	EP413887	2020-02-01	Guangdong
	EP413888	2020-01-30	Guangdong
	EP413889	2020-01-30	Guangdong
	EP413890	2020-02-28	Guangdong
	EP413891	2020-02-28	Guangdong
	EP413892	2020-02-28	Guangdong
	EP413893	2020-02-28	Guangdong
	EP413894	2020-02-28	Guangdong
	EP413895	2020-02-28	Guangdong
	EP413896	2020-02-28	Guangdong
	EP413897	2020-02-28	Guangdong
	EP413898	2020-02-28	Guangdong
	EP413899	2020-02-28	Guangdong
	EP413900	2020-02-28	Guangdong
	EP413901	2020-02-28	Guangdong
	EP413902	2020-02-28	Guangdong
	EP413922	2020-03-05	USA
	EP413924	2020-03-05	USA
	EP413925	2020-03-05	USA
	EP413926	2020-03-05	USA
	EP413928	2020-03-05	USA
	EP413931	2020-03-05	USA
	EP413996	2020-02-24	Switzerland
	EP413997	2020-02-26	Switzerland
	EP413999	2020-02-27	Switzerland
	EP414005	2020-02-25	England
	EP414006	2020-02-28	England
	EP414007	2020-02-28	England
	EP414008	2020-02-27	England
	EP414009	2020-02-25	England
	EP414010	2020-02-26	England
	EP414011	2020-02-26	England
	EP414012	2020-02-27	England
	EP414013	2020-03-01	England
	EP414014	2020-03-02	Brazil
	EP414015	2020-02-29	Brazil
	EP414016	2020-02-29	Brazil
	EP414017	2020-03-04	Brazil
	EP414019	2020-02-27	Switzerland
	EP414020	2020-02-27	Switzerland
	EP414021	2020-02-27	Switzerland
	EP414022	2020-02-27	Switzerland
	EP414023	2020-03-01	Switzerland
	EP414024	2020-03-02	Scotland
	EP414025	2020-03-01	Scotland
	EP414026	2020-03-04	Scotland
	EP414027	2020-03-04	Scotland
	EP414040	2020-02-05	England
	EP414041	2020-02-08	England
	EP414042	2020-02-08	England
	EP414043	2020-02-07	England
	EP414044	2020-02-08	England
	EP414045	2020-03-04	Brazil
	EP414363	2020-03-04	USA
	EP414364	2020-03-05	USA
	EP414365	2020-03-06	USA
	EP414366	2020-03-05	USA
	EP414367	2020-03-05	USA
	EP414368	2020-03-05	USA
	EP414369	2020-03-05	USA
	EP414378	2020-02-17	Singapore
	EP414379	2020-02-18	Singapore
	EP414380	2020-02-13	Singapore
	EP414414	2020-02-29	Australia
	EP414423	2020-03-02	Netherlands
	EP414424	2020-03-03	Netherlands
	EP414425	2020-03-03	Netherlands
	EP414426	2020-03-03	Netherlands
	EP414427	2020-03-03	Netherlands
	EP414428	2020-03-02	Netherlands
	EP414429	2020-03-02	Netherlands
	EP414430	2020-03-05	Netherlands
	EP414431	2020-03-02	Netherlands
	EP414432	2020-03-02	Netherlands
	EP414433	2020-03-03	Netherlands
	EP414434	2020-03-03	Netherlands
	EP414435	2020-03-03	Netherlands
	EP414436	2020-03-03	Netherlands
	EP414437	2020-03-03	Netherlands
	EP414438	2020-03-03	Netherlands
	EP414439	2020-03-02	Netherlands
	EP414440	2020-03-03	Netherlands
	EP414441	2020-03-03	Netherlands
	EP414442	2020-03-03	Netherlands
	EP414443	2020-03-03	Netherlands
	EP414444	2020-03-02	Netherlands
	EP414445	2020-03-03	Netherlands
	EP414446	2020-03-03	Netherlands
	EP414448	2020-03-04	Netherlands
	EP414449	2020-03-03	Netherlands
	EP414450	2020-03-06	Netherlands
	EP414451	2020-03-06	Netherlands
	EP414452	2020-03-06	Netherlands
	EP414453	2020-03-06	Netherlands
	EP414454	2020-03-05	Netherlands
	EP414455	2020-03-06	Netherlands
	EP414456	2020-03-04	Netherlands
	EP414457	2020-03-06	Netherlands
	EP414458	2020-03-05	Netherlands
	EP414459	2020-03-06	Netherlands
	EP414460	2020-03-03	Netherlands
	EP414461	2020-03-04	Netherlands
	EP414462	2020-03-04	Netherlands
	EP414463	2020-03-04	Netherlands
	EP414464	2020-03-04	Netherlands
	EP414465	2020-03-04	Netherlands
	EP414466	2020-03-04	Netherlands
	EP414467	2020-03-05	Netherlands
	EP414468	2020-03-06	Netherlands
	EP414469	2020-03-04	Netherlands
	EP414470	2020-03-06	Netherlands
	EP414471	2020-03-05	Netherlands
	EP414476	2020-02-29	USA
	EP414477	2020-03-01	Czech Republic
	EP414479	2020-02-18	USA
	EP414480	2020-02-21	USA
	EP414481	2020-02-21	USA
	EP414482	2020-02-18	USA
	EP414483	2020-02-17	USA
	EP414484	2020-02-17	USA
	EP414485	2020-02-24	USA
	EP414486	2020-03-07	Wales
	EP414487	2020-03-04	Ireland
	EP414488	2020-03-08	Wales
	EP414495	2020-03-08	Spain
	EP414496	2020-03-04	Spain
	EP414497	2020-02-25	Germany
	EP414498	2020-02-26	Germany
	EP414499	2020-02-26	Germany
	EP414500	2020-03-04	England
	EP414501	2020-03-03	England
	EP414504	2020-02-26	Germany
	EP414505	2020-02-27	Germany
	EP414506	2020-02-27	Germany
	EP414507	2020-03-03	Germany
	EP414508	2020-02-27	Germany
	EP414509	2020-02-28	Germany
	EP414510	2020-02-02	Shanghai
	EP414517	2020-02-25	Hong Kong
	EP414519	2020-02-24	Hong Kong
	EP414520	2020-03-02	Germany
	EP414521	2020-03-02	Germany
	EP414522	2020-02-28	England
	EP414523	2020-02-27	England
	EP414524	2020-03-01	England
	EP414525	2020-03-02	England
	EP414526	2020-03-03	England
	EP414527	2020-02-09	Hong Kong
	EP414528	2020-02-10	Hong Kong
	EP414529	2020-03-04	Netherlands
	EP414530	2020-03-04	Netherlands
	EP414531	2020-03-04	Netherlands
	EP414532	2020-03-05	Netherlands
	EP414533	2020-03-06	Netherlands
	EP414534	2020-03-06	Netherlands
	EP414535	2020-03-06	Netherlands
	EP414536	2020-03-08	Netherlands
	EP414537	2020-03-08	Netherlands
	EP414538	2020-03-08	Netherlands
	EP414539	2020-03-08	Netherlands
	EP414540	2020-03-08	Netherlands
	EP414541	2020-03-08	Netherlands
	EP414544	2020-03-09	Netherlands
	EP414545	2020-03-03	Netherlands
	EP414546	2020-03-06	Netherlands
	EP414547	2020-03-06	Netherlands
	EP414548	2020-03-04	Netherlands
	EP414549	2020-03-03	Netherlands
	EP414550	2020-03-06	Netherlands
	EP414551	2020-03-07	Netherlands
	EP414552	2020-03-07	Netherlands
	EP414553	2020-03-09	Netherlands
	EP414554	2020-03-08	Netherlands
	EP414555	2020-03-08	Netherlands
	EP414556	2020-03-06	Netherlands
	EP414557	2020-03-08	Netherlands
	EP414558	2020-03-06	Netherlands
	EP414559	2020-03-07	Netherlands
	EP414560	2020-03-03	Netherlands
	EP414561	2020-03-05	Netherlands
	EP414562	2020-03-03	Netherlands
	EP414563	2020-03-03	Netherlands
	EP414564	2020-03-08	Netherlands
	EP414565	2020-03-09	Netherlands
	EP414566	2020-03-06	Netherlands
	EP414567	2020-02-10	Hong Kong
	EP414569	2020-02-12	Hong Kong
	EP414571	2020-02-22	Hong Kong
	EP414574	2020-02-28	Germany
	EP414577	2020-03-02	Chile
	EP414578	2020-03-04	Chile
	EP414579	2020-03-03	Chile
	EP414580	2020-03-05	Chile
	EP414584	2020-03-02	Ireland
	EP414585	2020-03-03	Ireland
	EP414586	2020-03-03	Ireland
	EP414587	2020-03-03	Ireland
	EP414588	2020-03-05	USA
	EP414589	2020-03-07	USA
	EP414590	2020-03-09	USA
	EP414591	2020-03-06	USA
	EP414592	2020-03-06	USA
	EP414593	2020-03-05	USA
	EP414594	2020-03-05	USA
	EP414595	2020-03-05	USA
	EP414596	2020-03-04	USA
	EP414597	2020-03-04	USA
	EP414598	2020-03-05	Spain
	EP414600	2020-02-26	France
	EP414616	2020-03-08	USA
	EP414617	2020-03-08	USA
	EP414618	2020-03-08	USA
	EP414619	2020-03-07	USA
	EP414620	2020-03-08	USA
	EP414621	2020-03-08	USA
	EP414622	2020-03-08	USA
	EP414623	2020-02-25	France
	EP414624	2020-02-26	France
	EP414625	2020-02-26	France
	EP414626	2020-02-29	France
	EP414627	2020-03-02	France
	EP414628	2020-03-02	France
	EP414629	2020-03-03	France
	EP414630	2020-03-03	France
	EP414631	2020-03-04	France
	EP414632	2020-03-04	France
	EP414633	2020-03-04	France
	EP414634	2020-03-04	France
	EP414635	2020-03-04	France
	EP414636	2020-03-04	France
	EP414637	2020-03-04	France
	EP414638	2020-03-04	France
	EP414639	2020-03-04	USA
	EP414640	2020-03-01	Finland
	EP414641	2020-03-05	Finland
	EP414642	2020-03-08	Finland
	EP414643	2020-03-07	Finland
	EP414644	2020-03-04	Finland
	EP414645	2020-03-04	Finland
	EP414646	2020-03-04	Finland
	EP414647	2020-03-09	Congo
	EP414648	2020-03-11	USA
	EP414663	2020-02-25	Guangzhou
	EP414686	2020-02-27	Guangzhou
	EP414687	2020-02-25	Guangzhou
	EP414688	2020-02-25	Guangzhou
	EP414689	2020-02-25	Guangzhou
	EP414690	2020-02-25	Guangzhou
	EP414691	2020-02-25	Guangzhou
	EP414692	2020-02-25	Guangzhou
	EP414934	2020-01-21	Shandong
	EP414935	2020-01-21	Shandong
	EP414936	2020-01-23	Shandong
	EP414937	2020-01-26	Shandong
	EP414938	2020-01-24	Shandong
	EP414939	2020-01-25	Shandong
	EP414940	2020-01-25	Shandong
	EP414941	2020-01-30	Shandong
	EP414949	2020-02-26	Northern Ireland
	EP415041	2020-03-07	Wales
	EP415105	2020-03-04	Brazil
	EP415128	2020-02-29	Brazil
	EP415129	2020-02-29	England
	EP415130	2020-03-01	England
	EP415131	2020-02-29	England
	EP415132	2020-02-28	England
	EP415133	2020-02-29	England
	EP415134	2020-02-29	England
	EP415135	2020-02-28	England
	EP415136	2020-02-29	England
	EP415137	2020-03-02	England
	EP415138	2020-03-02	England
	EP415139	2020-03-01	England
	EP415140	2020-02-29	England
	EP415141	2020-02-29	England
	EP415142	2020-03-02	England
	EP415143	2020-03-02	England
	EP415144	2020-02-27	England
	EP415145	2020-03-01	England
	EP415146	2020-03-01	England
	EP415147	2020-03-01	England
	EP415148	2020-03-03	England
	EP415149	2020-03-01	England
	EP415150	2020-03-09	England
	EP415151	2020-03-04	USA
	EP415152	2020-03-06	Panama
	EP415153	2020-03-03	Belgium
	EP415154	2020-03-01	Belgium
	EP415155	2020-03-01	Belgium
	EP415156	2020-03-01	Belgium
	EP415157	2020-03-01	Belgium
	EP415158	2020-03-01	Belgium
	EP415159	2020-02-29	Belgium
	EP415435	2020-03-06	Wales
	EP415453	2020-03-10	Wales
	EP415454	2020-02-28	Switzerland
	EP415455	2020-02-28	Switzerland
	EP415456	2020-02-29	Switzerland
	EP415457	2020-02-29	Switzerland
	EP415458	2020-03-01	Switzerland
	EP415459	2020-02-29	Switzerland
	EP415460	2020-03-09	Netherlands
	EP415461	2020-03-10	Netherlands
	EP415462	2020-03-09	Netherlands
	EP415463	2020-03-09	Netherlands
	EP415465	2020-03-10	Netherlands
	EP415466	2020-03-09	Netherlands
	EP415467	2020-03-10	Netherlands
	EP415468	2020-03-10	Netherlands
	EP415469	2020-03-10	Netherlands
	EP415470	2020-03-10	Netherlands
	EP415471	2020-03-11	Netherlands
	EP415472	2020-03-11	Netherlands
	EP415473	2020-03-09	Netherlands
	EP415474	2020-03-09	Netherlands
	EP415475	2020-03-12	Netherlands
	EP415476	2020-03-10	Netherlands
	EP415477	2020-03-12	Netherlands
	EP415478	2020-03-08	Netherlands
	EP415479	2020-03-08	Netherlands
	EP415480	2020-03-09	Netherlands
	EP415481	2020-03-08	Netherlands
	EP415482	2020-03-09	Netherlands
	EP415483	2020-03-09	Netherlands
	EP415484	2020-03-13	Netherlands
	EP415485	2020-03-12	Netherlands
	EP415486	2020-03-13	Netherlands
	EP415487	2020-03-13	Netherlands
	EP415488	2020-03-13	Netherlands
	EP415489	2020-03-13	Netherlands
	EP415490	2020-03-07	Netherlands
	EP415491	2020-03-07	Netherlands
	EP415492	2020-03-10	Netherlands
	EP415495	2020-03-10	Netherlands
	EP415496	2020-03-09	Netherlands
	EP415497	2020-03-09	Netherlands
	EP415498	2020-03-09	Netherlands
	EP415500	2020-03-10	Netherlands
	EP415501	2020-03-11	Netherlands
	EP415502	2020-03-09	Netherlands
	EP415503	2020-03-11	Netherlands
	EP415504	2020-03-09	Netherlands
	EP415505	2020-03-11	Netherlands
	EP415506	2020-03-11	Netherlands
	EP415508	2020-03-09	Netherlands
	EP415510	2020-03-09	Netherlands
	EP415511	2020-03-09	Netherlands
	EP415512	2020-03-09	Netherlands
	EP415513	2020-03-11	Netherlands
	EP415514	2020-03-11	Netherlands
	EP415515	2020-03-11	Netherlands
	EP415516	2020-03-11	Netherlands
	EP415524	2020-03-12	Netherlands
	EP415525	2020-03-12	Netherlands
	EP415526	2020-03-10	Netherlands
	EP415527	2020-03-12	Netherlands
	EP415528	2020-03-12	Netherlands
	EP415529	2020-03-09	Netherlands
	EP415530	2020-03-09	Netherlands
	EP415531	2020-03-09	Netherlands
	EP415532	2020-03-09	Netherlands
	EP415533	2020-03-09	Netherlands
	EP415534	2020-03-11	Netherlands
	EP415535	2020-03-12	Netherlands
	EP415536	2020-03-10	Wales
	EP415537	2020-03-08	Wales
	EP415538	2020-03-12	Wales
	EP415539	2020-03-13	USA
	EP415541	2020-03-13	USA
	EP415542	2020-03-13	USA
	EP415543	2020-03-13	USA
	EP415544	2020-03-13	USA
	EP415577	2020-02-20	Canada
	EP415578	2020-02-27	Canada
	EP415579	2020-03-02	Canada
	EP415580	2020-02-28	Canada
	EP415581	2020-03-01	Canada
	EP415582	2020-03-04	Canada
	EP415583	2020-03-03	Canada
	EP415584	2020-03-02	Canada
	EP415585	2020-03-04	Canada
	EP415586	2020-03-05	Canada
	EP415587	2020-03-04	Canada
	EP415588	2020-03-05	Canada
	EP415589	2020-03-05	Canada
	EP415590	2020-03-05	Canada
	EP415591	2020-03-10	USA
	EP415592	2020-03-09	USA
	EP415593	2020-03-10	USA
	EP415594	2020-03-10	USA
	EP415595	2020-03-09	USA
	EP415596	2020-03-09	USA
	EP415597	2020-03-10	USA
	EP415598	2020-03-10	USA
	EP415599	2020-03-09	USA
	EP415600	2020-03-09	USA
	EP415601	2020-03-10	USA
	EP415602	2020-03-10	USA
	EP415603	2020-03-10	USA
	EP415604	2020-03-10	USA
	EP415605	2020-03-05	USA
	EP415606	2020-03-08	USA
	EP415607	2020-03-09	USA
	EP415608	2020-03-08	USA
	EP415609	2020-03-08	USA
	EP415610	2020-03-08	USA
	EP415611	2020-03-09	USA
	EP415612	2020-03-09	USA
	EP415613	2020-03-09	USA
	EP415614	2020-03-09	USA
	EP415615	2020-03-08	USA
	EP415616	2020-03-08	USA
	EP415617	2020-03-09	USA
	EP415618	2020-03-09	USA
	EP415619	2020-03-09	USA
	EP415620	2020-03-09	USA
	EP415621	2020-03-09	USA
	EP415622	2020-03-09	USA
	EP415623	2020-03-09	USA
	EP415624	2020-03-09	USA
	EP415625	2020-03-09	USA
	EP415626	2020-03-10	USA
	EP415627	2020-03-09	USA
	EP415628	2020-03-07	Scotland
	EP415629	2020-03-04	Scotland
	EP415630	2020-03-09	Scotland
	EP415631	2020-03-10	Scotland
	EP415632	2020-03-07	Scotland
	EP415633	2020-03-09	Scotland
	EP415634	2020-03-06	Scotland
	EP415635	2020-03-09	Scotland
	EP415636	2020-03-06	Scotland
	EP415637	2020-03-04	Scotland
	EP415638	2020-03-07	Scotland
	EP415639	2020-03-10	Scotland
	EP415640	2020-03-08	Scotland
	EP415641	2020-02-27	Georgia
	EP415642	2020-03-10	Georgia
	EP415643	2020-03-10	Georgia
	EP415644	2020-02-28	Georgia
	EP415646	2020-03-03	Denmark
	EP415647	2020-03-03	Denmark
	EP415648	2020-03-03	Denmark
	EP415649	2020-03-05	France
	EP415650	2020-03-02	France
	EP415651	2020-03-05	France
	EP415652	2020-03-05	France
	EP415653	2020-03-08	France
	EP415654	2020-03-09	France
	EP415655	2020-03-12	Wales
	EP415656	2020-03-12	Wales
	EP415657	2020-03-12	Wales
	EP415658	2020-03-06	Chile
	EP415659	2020-03-12	Wales
	EP415660	2020-03-07	Chile
	EP415661	2020-03-08	Chile
	EP415698	2020-02-27	Switzerland
	EP415699	2020-02-27	Switzerland
	EP415700	2020-02-28	Switzerland
	EP415701	2020-03-02	Switzerland
	EP415702	2020-03-02	Switzerland
	EP415703	2020-03-01	Switzerland
	EP415704	2020-03-04	Switzerland
	EP415705	2020-03-06	Switzerland
	EP415706	2020-03-06	Switzerland
	EP415707	2020-03-08	Switzerland
	EP415708	2020-03-07	Switzerland
	EP415709	2020-01-25	Hangzhou
	EP415710	2020-03-15	Russia
	EP415711	2020-01-22	Hangzhou
	EP415741	2020-02-26	Taiwan
	EP415742	2020-02-27	Taiwan
	EP415743	2020-02-27	Taiwan
	EP415787	2020-03-10	Peru
	EP415916	2020-03-11	Wales
	EP415918	2020-03-11	Wales
	EP415919	2020-03-11	Wales
	EP415920	2020-03-12	Wales
	EP415977	2020-03-08	Wales
	EP415978	2020-03-08	Wales
	EP415991	2020-03-09	Wales
	EP416024	2020-03-11	Wales
	EP416026	2020-03-11	Wales
	EP416028	2020-03-03	Brazil
	EP416029	2020-03-04	Brazil
	EP416031	2020-03-04	Brazil
	EP416032	2020-03-04	Brazil
	EP416033	2020-03-03	Brazil
	EP416034	2020-03-04	Brazil
	EP416035	2020-03-05	Brazil
	EP416036	2020-03-05	Brazil
	EP416042	2020-01-26	Hangzhou
	EP416044	2020-01-25	Hangzhou
	EP416046	2020-01-24	Hangzhou
	EP416047	2020-02-02	Hangzhou
	EP416140	2020-03-02	Denmark
	EP416141	2020-03-03	Denmark
	EP416142	2020-02-26	Denmark
	EP416143	2020-02-28	Denmark
	EP416144	2020-03-01	Denmark
	EP416153	2020-03-02	Denmark
	EP416314	2020-02-07	Hong Kong
	EP416315	2020-02-19	Hong Kong
	EP416316	2020-01-25	Shanghai
	EP416317	2020-01-25	Shanghai
	EP416318	2020-01-28	Shanghai
	EP416319	2020-01-28	Shanghai
	EP416320	2020-01-28	Shanghai
	EP416321	2020-01-28	Shanghai
	EP416322	2020-01-29	Shanghai
	EP416323	2020-01-29	Shanghai
	EP416324	2020-01-29	Shanghai
	EP416325	2020-02-02	Shanghai
	EP416326	2020-01-30	Shanghai
	EP416327	2020-01-28	Shanghai
	EP416328	2020-02-01	Shanghai
	EP416329	2020-02-01	Shanghai
	EP416330	2020-02-02	Shanghai
	EP416331	2020-01-30	Shanghai
	EP416332	2020-01-30	Shanghai
	EP416333	2020-01-30	Shanghai
	EP416334	2020-02-06	Shanghai
	EP416335	2020-02-02	Shanghai
	EP416336	2020-02-01	Shanghai
	EP416337	2020-02-04	Shanghai
	EP416338	2020-02-01	Shanghai
	EP416339	2020-02-03	Shanghai
	EP416340	2020-02-02	Shanghai
	EP416341	2020-02-01	Shanghai
	EP416342	2020-02-04	Shanghai
	EP416343	2020-02-04	Shanghai
	EP416344	2020-01-30	Shanghai
	EP416345	2020-02-04	Shanghai
	EP416346	2020-01-30	Shanghai
	EP416347	2020-02-06	Shanghai
	EP416348	2020-02-06	Shanghai
	EP416349	2020-01-30	Shanghai
	EP416350	2020-01-29	Shanghai
	EP416351	2020-02-06	Shanghai
	EP416352	2020-01-30	Shanghai
	EP416353	2020-02-04	Shanghai
	EP416354	2020-02-04	Shanghai
	EP416355	2020-02-04	Shanghai
	EP416356	2020-02-01	Shanghai
	EP416357	2020-02-01	Shanghai
	EP416358	2020-02-05	Shanghai
	EP416359	2020-02-06	Shanghai
	EP416360	2020-02-01	Shanghai
	EP416361	2020-02-01	Shanghai
	EP416362	2020-02-02	Shanghai
	EP416363	2020-02-08	Shanghai
	EP416364	2020-02-08	Shanghai
	EP416365	2020-01-30	Shanghai
	EP416366	2020-01-30	Shanghai
	EP416367	2020-02-01	Shanghai
	EP416368	2020-02-05	Shanghai
	EP416369	2020-02-05	Shanghai
	EP416370	2020-02-01	Shanghai
	EP416371	2020-02-05	Shanghai
	EP416372	2020-02-01	Shanghai
	EP416373	2020-02-07	Shanghai
	EP416374	2020-02-07	Shanghai
	EP416375	2020-02-01	Shanghai
	EP416376	2020-02-05	Shanghai
	EP416377	2020-02-07	Shanghai
	EP416378	2020-01-30	Shanghai
	EP416379	2020-02-01	Shanghai
	EP416380	2020-02-09	Shanghai
	EP416381	2020-02-01	Shanghai
	EP416382	2020-02-08	Shanghai
	EP416383	2020-02-01	Shanghai
	EP416384	2020-02-04	Shanghai
	EP416385	2020-01-30	Shanghai
	EP416386	2020-01-31	Shanghai
	EP416387	2020-02-01	Shanghai
	EP416388	2020-02-05	Shanghai
	EP416389	2020-01-21	Shanghai
	EP416390	2020-01-31	Shanghai
	EP416391	2020-02-02	Shanghai
	EP416392	2020-02-02	Shanghai
	EP416393	2020-02-09	Shanghai
	EP416394	2020-02-14	Shanghai
	EP416395	2020-02-09	Shanghai
	EP416396	2020-02-10	Shanghai
	EP416397	2020-02-02	Shanghai
	EP416398	2020-02-02	Shanghai
	EP416399	2020-02-13	Shanghai
	EP416400	2020-02-02	Shanghai
	EP416401	2020-02-02	Shanghai
	EP416402	2020-02-11	Shanghai
	EP416403	2020-02-02	Shanghai
	EP416404	2020-02-09	Shanghai
	EP416405	2020-02-02	Shanghai
	EP416406	2020-02-15	Shanghai
	EP416407	2020-02-15	Shanghai
	EP416408	2020-02-12	Shanghai
	EP416409	2020-02-02	Shanghai
	EP416410	2020-01-24	Australia
	EP416411	2020-01-25	Australia
	EP416412	2020-03-02	Australia
	EP416413	2020-03-05	Australia
	EP416414	2020-03-06	Australia
	EP416415	2020-02-08	Australia
	EP416416	2020-03-06	USA
	EP416417	2020-03-10	USA
	EP416418	2020-03-08	USA
	EP416419	2020-03-09	USA
	EP416420	2020-03-13	USA
	EP416421	2020-03-13	USA
	EP416422	2020-03-13	USA
	EP416423	2020-03-13	USA
	EP416424	2020-03-14	USA
	EP416425	2020-02-03	Hangzhou
	EP416426	2020-03-17	Hungary
	EP416427	2020-01-24	Vietnam
	EP416428	2020-03-07	Vietnam
	EP416429	2020-02-11	Vietnam
	EP416430	2020-03-06	Vietnam
	EP416431	2020-03-06	Vietnam
	EP416432	2020-03-07	Saudi Arabia
	EP416433	2020-03-10	USA
	EP416434	2020-03-10	USA
	EP416435	2020-03-10	USA
	EP416436	2020-03-10	USA
	EP416437	2020-03-10	USA
	EP416438	2020-03-10	USA
	EP416439	2020-03-10	USA
	EP416440	2020-03-10	USA
	EP416441	2020-03-10	USA
	EP416442	2020-03-10	USA
	EP416443	2020-03-10	USA
	EP416444	2020-03-10	USA
	EP416445	2020-03-10	USA
	EP416446	2020-03-10	USA
	EP416447	2020-03-10	USA
	EP416448	2020-03-11	USA
	EP416449	2020-03-11	USA
	EP416450	2020-03-11	USA
	EP416451	2020-03-10	USA
	EP416452	2020-03-10	USA
	EP416453	2020-03-07	USA
	EP416454	2020-03-06	USA
	EP416455	2020-03-07	USA
	EP416456	2020-03-06	USA
	EP416457	2020-03-18	USA
	EP416458	2020-03-02	Kuwait
	EP416459	2020-03-01	USA
	EP416460	2020-02-29	USA
	EP416461	2020-02-29	USA
	EP416462	2020-02-24	USA
	EP416463	2020-02-24	USA
	EP416464	2020-03-01	USA
	EP416465	2020-02-29	USA
	EP416466	2020-03-03	USA
	EP416467	2020-03-02	Belgium
	EP416468	2020-03-02	Belgium
	EP416469	2020-03-03	Belgium
	EP416470	2020-03-02	Belgium
	EP416471	2020-03-02	Belgium
	EP416472	2020-03-02	Belgium
	EP416473	2020-01-26	Hangzhou
	EP416474	2020-01-28	Hangzhou
	EP416475	2020-03-03	Belgium
	EP416476	2020-03-02	Belgium
	EP416477	2020-03-08	Georgia
	EP416478	2020-03-14	Georgia
	EP416479	2020-03-05	Georgia
	EP416480	2020-03-11	Georgia
	EP416481	2020-03-16	Georgia
	EP416482	2020-03-13	Georgia
	EP416483	2020-02-26	Spain
	EP416484	2020-02-27	Spain
	EP416485	2020-02-27	Spain
	EP416486	2020-03-02	Spain
	EP416487	2020-03-04	Spain
	EP416488	2020-03-03	Poland
	EP416489	2020-03-15	USA
	EP416491	2020-03-15	USA
	EP416492	2020-03-15	USA
	EP416493	2020-03-08	France
	EP416494	2020-03-04	France
	EP416495	2020-03-10	France
	EP416496	2020-03-10	France
	EP416497	2020-03-10	France
	EP416498	2020-03-11	France
	EP416499	2020-03-11	France
	EP416500	2020-03-11	France
	EP416501	2020-03-10	France
	EP416502	2020-02-26	France
	EP416503	2020-03-01	France
	EP416504	2020-03-02	France
	EP416505	2020-03-02	France
	EP416506	2020-03-03	France
	EP416507	2020-03-05	France
	EP416508	2020-03-06	France
	EP416509	2020-03-06	France
	EP416510	2020-03-06	France
	EP416511	2020-03-07	France
	EP416512	2020-03-07	France
	EP416513	2020-03-07	France
	EP416514	2020-03-15	Australia
	EP416515	2020-03-15	Australia
	EP416516	2020-03-16	Australia
	EP416517	2020-03-16	Australia
	EP416518	2020-03-16	Australia
	EP416519	2020-03-02	New Zealand
	EP416520	2020-03-04	New Zealand
	EP416521	2020-03-10	Saudi Arabia
	EP416522	2020-03-10	Saudi Arabia
	EP416523	2020-03-14	USA
	EP416524	2020-03-11	Japan
	EP416525	2020-03-11	Japan
	EP416526	2020-03-05	New Zealand
	EP416538	2020-03-15	New Zealand
	EP416539	2020-03-15	New Zealand
	EP416541	2020-03-02	Kuwait
	EP416542	2020-03-02	Kuwait
	EP416543	2020-03-02	Kuwait
	EP416565	2020-02-15	Japan
	EP416566	2020-02-15	Japan
	EP416567	2020-02-15	Japan
	EP416568	2020-02-15	Japan
	EP416569	2020-02-15	Japan
	EP416570	2020-02-15	Japan
	EP416571	2020-02-15	Japan
	EP416572	2020-02-15	Japan
	EP416573	2020-02-15	Japan
	EP416574	2020-02-15	Japan
	EP416575	2020-02-15	Japan
	EP416576	2020-02-15	Japan
	EP416577	2020-02-15	Japan
	EP416578	2020-02-15	Japan
	EP416579	2020-02-15	Japan
	EP416580	2020-02-15	Japan
	EP416581	2020-02-15	Japan
	EP416582	2020-02-15	Japan
	EP416583	2020-02-15	Japan
	EP416584	2020-02-15	Japan
	EP416585	2020-02-16	Japan
	EP416586	2020-02-16	Japan
	EP416587	2020-02-16	Japan
	EP416588	2020-02-16	Japan
	EP416589	2020-02-16	Japan
	EP416590	2020-02-16	Japan
	EP416591	2020-02-16	Japan
	EP416592	2020-02-16	Japan
	EP416593	2020-02-16	Japan
	EP416594	2020-02-16	Japan
	EP416595	2020-02-16	Japan
	EP416596	2020-02-16	Japan
	EP416597	2020-02-16	Japan
	EP416598	2020-02-16	Japan
	EP416599	2020-02-16	Japan
	EP416600	2020-02-16	Japan
	EP416601	2020-02-16	Japan
	EP416602	2020-02-16	Japan
	EP416603	2020-02-16	Japan
	EP416604	2020-02-16	Japan
	EP416605	2020-02-16	Japan
	EP416606	2020-02-16	Japan
	EP416607	2020-02-17	Japan
	EP416608	2020-02-17	Japan
	EP416609	2020-02-17	Japan
	EP416610	2020-02-17	Japan
	EP416611	2020-02-17	Japan
	EP416612	2020-02-17	Japan
	EP416613	2020-02-17	Japan
	EP416614	2020-02-17	Japan
	EP416615	2020-02-17	Japan
	EP416616	2020-02-17	Japan
	EP416617	2020-02-17	Japan
	EP416618	2020-02-17	Japan
	EP416619	2020-02-17	Japan
	EP416620	2020-02-17	Japan
	EP416621	2020-02-17	Japan
	EP416622	2020-02-17	Japan
	EP416623	2020-02-17	Japan
	EP416624	2020-02-17	Japan
	EP416625	2020-02-17	Japan
	EP416626	2020-02-17	Japan
	EP416627	2020-02-17	Japan
	EP416628	2020-02-17	Japan
	EP416629	2020-02-17	Japan
	EP416630	2020-02-17	Japan
	EP416631	2020-02-17	Japan
	EP416632	2020-02-17	Japan
	EP416633	2020-02-17	Japan
	EP416634	2020-02-17	Japan
	EP416635	2020-03-12	USA
	EP416636	2020-03-12	USA
	EP416637	2020-03-12	USA
	EP416638	2020-03-12	USA
	EP416639	2020-03-10	USA
	EP416640	2020-03-11	USA
	EP416641	2020-03-11	USA
	EP416642	2020-03-11	USA
	EP416643	2020-03-11	USA
	EP416644	2020-03-11	USA
	EP416645	2020-03-11	USA
	EP416646	2020-03-11	USA
	EP416647	2020-03-11	USA
	EP416648	2020-03-11	USA
	EP416649	2020-03-11	USA
	EP416650	2020-03-10	USA
	EP416651	2020-03-11	USA
	EP416652	2020-03-11	USA
	EP416653	2020-03-11	USA
	EP416654	2020-03-11	USA
	EP416655	2020-03-11	USA
	EP416656	2020-03-11	USA
	EP416657	2020-03-11	USA
	EP416658	2020-03-11	USA
	EP416659	2020-03-11	USA
	EP416660	2020-03-10	USA
	EP416661	2020-03-12	USA
	EP416662	2020-03-12	USA
	EP416663	2020-03-12	USA
	EP416664	2020-03-12	USA
	EP416665	2020-03-12	USA
	EP416666	2020-03-12	USA
	EP416667	2020-03-12	USA
	EP416668	2020-03-11	USA
	EP416669	2020-03-11	USA
	EP416670	2020-03-12	USA
	EP416671	2020-03-12	USA
	EP416672	2020-03-10	USA
	EP416673	2020-03-11	USA
	EP416674	2020-03-11	USA
	EP416675	2020-03-11	USA
	EP416676	2020-03-11	USA
	EP416677	2020-03-12	USA
	EP416678	2020-03-11	USA
	EP416679	2020-03-11	USA
	EP416680	2020-03-11	USA
	EP416681	2020-03-11	USA
	EP416682	2020-03-09	USA
	EP416683	2020-03-15	USA
	EP416684	2020-03-14	USA
	EP416685	2020-03-15	USA
	EP416686	2020-03-14	USA
	EP416687	2020-03-14	USA
	EP416688	2020-03-14	USA
	EP416689	2020-03-14	USA
	EP416690	2020-03-13	USA
	EP416691	2020-03-13	USA
	EP416692	2020-03-14	USA
	EP416693	2020-03-12	USA
	EP416694	2020-03-13	USA
	EP416695	2020-03-13	USA
	EP416696	2020-03-13	USA
	EP416697	2020-03-13	USA
	EP416698	2020-03-13	USA
	EP416699	2020-03-13	USA
	EP416700	2020-03-13	USA
	EP416701	2020-03-13	USA
	EP416702	2020-03-13	USA
	EP416703	2020-03-13	USA
	EP416704	2020-03-15	USA
	EP416705	2020-03-13	USA
	EP416706	2020-03-13	USA
	EP416707	2020-03-14	USA
	EP416708	2020-03-14	USA
	EP416709	2020-03-13	USA
	EP416710	2020-03-13	USA
	EP416711	2020-03-15	USA
	EP416712	2020-03-14	USA
	EP416713	2020-03-15	USA
	EP416714	2020-03-14	USA
	EP416715	2020-03-15	USA
	EP416716	2020-03-13	USA
	EP416717	2020-03-15	USA
	EP416718	2020-03-14	USA
	EP416719	2020-03-14	USA
	EP416720	2020-03-13	USA
	EP416721	2020-03-13	USA
	EP416722	2020-03-12	USA
	EP416723	2020-03-14	USA
	EP416724	2020-03-13	USA
	EP416725	2020-03-13	USA
	EP416726	2020-03-13	USA
	EP416727	2020-03-13	USA
	EP416728	2020-03-13	USA
	EP416729	2020-03-13	USA
	EP416730	2020-03-03	England
	EP416731	2020-03-03	England
	EP416732	2020-03-03	England
	EP416733	2020-03-07	England
	EP416734	2020-03-09	England
	EP416735	2020-03-09	England
	EP416736	2020-03-09	England
	EP416737	2020-03-03	England
	EP416738	2020-03-09	England
	EP416739	2020-03-09	England
	EP416740	2020-03-03	England
	EP416741	2020-02	Lithuania
	EP416742	2020-02	Czech Republic
	EP416744	2020-03-20	Hungary
	EP416745	2020-03-10	France
	EP416746	2020-03-03	France
	EP416747	2020-03-04	France
	EP416748	2020-03-04	France
	EP416749	2020-03-04	France
	EP416750	2020-03-06	France
	EP416751	2020-03-05	France
	EP416752	2020-03-04	France
	EP416753	2020-03-06	France
	EP416754	2020-03-06	France
	EP416756	2020-03-06	France
	EP416757	2020-03-07	France
	EP416758	2020-03-08	France
	EP416829	2020-02-20	Malaysia
	EP416830	2020-03-16	USA
	EP416831	2020-03-16	USA
	EP416832	2020-03-16	USA
	EP416866	2020-02-20	Malaysia
	EP416884	2020-02-20	Malaysia
	EP416885	2020-02-20	Malaysia
	EP416886	2020-02-20	Malaysia
	EP416907	2020-02-20	Malaysia
	EP416994	2020-03-04	Spain
	EP416997	2020-03-05	Belgium
	EP417004	2020-03-05	Belgium
	EP417005	2020-03-05	Belgium
	EP417006	2020-03-05	Belgium
	EP417007	2020-03-07	Spain
	EP417008	2020-03-07	Belgium
	EP417009	2020-03-07	Belgium
	EP417010	2020-03-04	Spain
	EP417011	2020-03-07	Belgium
	EP417012	2020-03-08	Belgium
	EP417013	2020-03-09	Belgium
	EP417014	2020-03-13	Belgium
	EP417015	2020-03-13	Belgium
	EP417016	2020-03-13	Belgium
	EP417017	2020-03-14	Belgium
	EP417018	2020-03-14	Belgium
	EP417019	2020-03-14	Belgium
	EP417020	2020-03-15	Belgium
	EP417021	2020-03-15	Belgium
	EP417022	2020-03-15	Belgium
	EP417023	2020-03-15	Belgium
	EP417024	2020-03-15	Belgium
	EP417025	2020-03-15	Belgium
	EP417026	2020-03-20	USA
	EP417027	2020-03-20	USA
	EP417028	2020-03-20	USA
	EP417030	2020-01-24	Australia
	EP417031	2020-03-11	Australia
	EP417032	2020-03-11	Australia
	EP417033	2020-03-11	Australia
	EP417034	2020-03-16	Brazil
	EP417064	2020-01-21	Hong Kong
	EP417065	2020-03-03	USA
	EP417066	2020-03-03	USA
	EP417067	2020-03-03	USA
	EP417068	2020-03-02	USA
	EP417069	2020-03-03	USA
	EP417070	2020-03-03	USA
	EP417071	2020-03-03	USA
	EP417072	2020-03-02	USA
	EP417073	2020-03-02	USA
	EP417074	2020-03-02	USA
	EP417075	2020-03-02	USA
	EP417076	2020-03-02	USA
	EP417077	2020-03-02	USA
	EP417078	2020-03-02	USA
	EP417079	2020-03-02	USA
	EP417080	2020-03-01	USA
	EP417081	2020-03-02	USA
	EP417082	2020-03-02	USA
	EP417083	2020-02-28	USA
	EP417084	2020-03-02	USA
	EP417085	2020-03-02	USA
	EP417086	2020-03-01	USA
	EP417087	2020-03-02	USA
	EP417088	2020-03-02	USA
	EP417089	2020-03-02	USA
	EP417090	2020-03-04	USA
	EP417091	2020-03-04	USA
	EP417092	2020-03-04	USA
	EP417093	2020-02-28	USA
	EP417094	2020-02-28	USA
	EP417095	2020-02-28	USA
	EP417096	2020-02-27	USA
	EP417097	2020-02-28	USA
	EP417098	2020-02-29	USA
	EP417099	2020-02-29	USA
	EP417100	2020-02-29	USA
	EP417101	2020-02-29	USA
	EP417102	2020-03-04	USA
	EP417103	2020-03-05	USA
	EP417104	2020-03-03	USA
	EP417105	2020-03-03	USA
	EP417106	2020-03-03	USA
	EP417107	2020-03-05	USA
	EP417108	2020-02-29	USA
	EP417109	2020-03-05	USA
	EP417110	2020-03-03	USA
	EP417111	2020-03-05	USA
	EP417112	2020-03-02	USA
	EP417113	2020-03-02	USA
	EP417114	2020-03-05	USA
	EP417115	2020-03-03	USA
	EP417116	2020-03-04	USA
	EP417117	2020-03-03	USA
	EP417118	2020-03-03	USA
	EP417119	2020-03-06	USA
	EP417120	2020-03-04	USA
	EP417121	2020-03-04	USA
	EP417122	2020-03-05	USA
	EP417123	2020-03-05	USA
	EP417124	2020-03-05	USA
	EP417125	2020-03-06	USA
	EP417126	2020-03-05	USA
	EP417127	2020-03-05	USA
	EP417128	2020-03-05	USA
	EP417129	2020-03-05	USA
	EP417130	2020-03-05	USA
	EP417131	2020-03-05	USA
	EP417132	2020-03-05	USA
	EP417133	2020-03-05	USA
	EP417134	2020-02-26	USA
	EP417135	2020-02-22	USA
	EP417136	2020-03-05	USA
	EP417137	2020-02-21	USA
	EP417138	2020-03-05	USA
	EP417139	2020-03-01	USA
	EP417140	2020-03-01	USA
	EP417141	2020-03-01	USA
	EP417142	2020-02-29	USA
	EP417143	2020-02-29	USA
	EP417144	2020-03-02	USA
	EP417145	2020-02-29	USA
	EP417146	2020-02-29	USA
	EP417147	2020-02-28	USA
	EP417148	2020-02-28	USA
	EP417149	2020-02-28	USA
	EP417150	2020-02-28	USA
	EP417151	2020-02-29	USA
	EP417152	2020-02-28	USA
	EP417153	2020-02-29	USA
	EP417154	2020-02-28	USA
	EP417155	2020-02-28	USA
	EP417156	2020-02-28	USA
	EP417157	2020-03-05	USA
	EP417158	2020-02-28	USA
	EP417159	2020-02-29	USA
	EP417160	2020-02-29	USA
	EP417161	2020-02-29	USA
	EP417162	2020-03-01	USA
	EP417163	2020-03-05	USA
	EP417164	2020-03-07	USA
	EP417165	2020-03-08	USA
	EP417166	2020-02-29	USA
	EP417167	2020-03-05	USA
	EP417168	2020-02-29	USA
	EP417169	2020-03-02	USA
	EP417170	2020-03-02	USA
	EP417171	2020-03-01	USA
	EP417172	2020-02-29	USA
	EP417173	2020-03-01	USA
	EP417174	2020-03-01	USA
	EP417175	2020-03-02	USA
	EP417176	2020-01-21	Hong Kong
	EP417177	2020-01-23	Hong Kong
	EP417178	2020-01-25	Hong Kong
	EP417179	2020-01-30	Hong Kong
	EP417180	2020-02-03	Hong Kong
	EP417181	2020-02-05	Hong Kong
	EP417182	2020-02-05	Hong Kong
	EP417183	2020-01-30	Hong Kong
	EP417184	2020-02-08	Hong Kong
	EP417185	2020-02-09	Hong Kong
	EP417186	2020-03-07	South Africa
	EP417187	2020-02-08	Hong Kong
	EP417188	2020-02-08	Hong Kong
	EP417189	2020-03-09	USA
	EP417190	2020-02-08	Hong Kong
	EP417191	2020-03-10	USA
	EP417192	2020-03-12	USA
	EP417193	2020-02-09	Hong Kong
	EP417194	2020-03-12	USA
	EP417195	2020-02-09	Hong Kong
	EP417196	2020-03-11	USA
	EP417197	2020-02-09	Hong Kong
	EP417198	2020-03-12	USA
	EP417199	2020-02-09	Hong Kong
	EP417200	2020-03-21	USA
	EP417201	2020-03-21	USA
	EP417202	2020-03-21	USA
	EP417203	2020-03-21	USA
	EP417204	2020-03-21	USA
	EP417205	2020-03-02	Spain
	EP417206	2020-03-06	Spain
	EP417211	2020-03-11	NewZealand
	EP417212	2020-03-11	NewZealand
	EP417213	2020-03-01	England
	EP417214	2020-03-02	England
	EP417215	2020-02-25	England
	EP417216	2020-02-25	England
	EP417217	2020-03-01	England
	EP417218	2020-03-02	England
	EP417219	2020-03-01	England
	EP417220	2020-03-03	England
	EP417221	2020-03-04	England
	EP417222	2020-03-04	England
	EP417223	2020-03-02	England
	EP417224	2020-03-01	England
	EP417225	2020-03-02	England
	EP417226	2020-03-02	England
	EP417227	2020-03-03	England
	EP417228	2020-03-03	England
	EP417229	2020-03-01	England
	EP417230	2020-03-02	England
	EP417231	2020-03-03	England
	EP417232	2020-03-04	England
	EP417233	2020-03-02	England
	EP417234	2020-03-02	England
	EP417235	2020-03-02	England
	EP417236	2020-03-01	England
	EP417237	2020-03-03	England
	EP417238	2020-03-03	England
	EP417239	2020-03-03	England
	EP417240	2020-03-03	England
	EP417241	2020-03-05	England
	EP417242	2020-03-03	England
	EP417243	2020-03-03	England
	EP417244	2020-03-03	England
	EP417245	2020-03-02	England
	EP417246	2020-03-03	England
	EP417247	2020-03-02	England
	EP417248	2020-03-03	England
	EP417249	2020-03-03	England
	EP417250	2020-03-02	England
	EP417251	2020-03-03	England
	EP417252	2020-03-05	England
	EP417253	2020-03-03	England
	EP417254	2020-03-04	England
	EP417255	2020-03-04	England
	EP417256	2020-03-03	England
	EP417257	2020-03-03	England
	EP417258	2020-03-06	England
	EP417259	2020-03-04	England
	EP417260	2020-03-05	England
	EP417261	2020-03-06	England
	EP417262	2020-03-06	England
	EP417263	2020-03-06	England
	EP417264	2020-03-04	England
	EP417265	2020-03-08	England
	EP417266	2020-03-05	England
	EP417267	2020-03-05	England
	EP417268	2020-03-05	England
	EP417269	2020-03-05	England
	EP417270	2020-03-06	England
	EP417271	2020-03-06	England
	EP417272	2020-03-06	England
	EP417273	2020-03-06	England
	EP417274	2020-03-06	England
	EP417275	2020-03-06	England
	EP417276	2020-03-07	England
	EP417277	2020-03-07	England
	EP417278	2020-03-07	England
	EP417279	2020-03-07	England
	EP417280	2020-03-07	England
	EP417281	2020-03-06	England
	EP417282	2020-03-05	England
	EP417283	2020-03-06	England
	EP417284	2020-03-07	England
	EP417285	2020-03-06	England
	EP417286	2020-03-05	England
	EP417287	2020-03-06	England
	EP417288	2020-03-05	England
	EP417289	2020-03-06	England
	EP417290	2020-03-06	England
	EP417291	2020-03-08	England
	EP417292	2020-03-08	England
	EP417293	2020-03-08	England
	EP417294	2020-03-08	England
	EP417295	2020-03-08	England
	EP417296	2020-03-06	England
	EP417297	2020-03-06	England
	EP417298	2020-03-08	England
	EP417299	2020-03-08	England
	EP417300	2020-03-05	England
	EP417301	2020-03-06	England
	EP417302	2020-03-05	England
	EP417303	2020-03-05	England
	EP417304	2020-03-06	England
	EP417305	2020-03-08	England
	EP417306	2020-03-08	England
	EP417307	2020-03-08	England
	EP417308	2020-03-06	England
	EP417309	2020-03-06	England
	EP417310	2020-03-07	England
	EP417311	2020-03-09	England
	EP417312	2020-03-08	England
	EP417313	2020-03-08	England
	EP417314	2020-03-10	England
	EP417315	2020-03-13	England
	EP417316	2020-03-11	USA
	EP417317	2020-03-02	USA
	EP417318	2020-02-29	USA
	EP417319	2020-03-05	USA
	EP417320	2020-03-04	USA
	EP417321	2020-03-08	USA
	EP417322	2020-03-04	USA
	EP417323	2020-03-04	USA
	EP417324	2020-03-04	USA
	EP417325	2020-03-03	USA
	EP417326	2020-03-04	USA
	EP417327	2020-03-09	USA
	EP417328	2020-03-07	USA
	EP417329	2020-03-04	USA
	EP417330	2020-03-13	USA
	EP417331	2020-03-13	USA
	EP417332	2020-03-14	USA
	EP417333	2020-03-04	France
	EP417334	2020-03-04	France
	EP417335	2020-03-06	France
	EP417336	2020-03-06	France
	EP417337	2020-03-07	France
	EP417338	2020-03-07	France
	EP417339	2020-03-08	France
	EP417340	2020-03-07	France
	EP417341	2020-03-13	USA
	EP417342	2020-03-13	USA
	EP417343	2020-03-13	USA
	EP417344	2020-03-13	USA
	EP417345	2020-03-13	USA
	EP417346	2020-03-12	USA
	EP417347	2020-03-12	USA
	EP417348	2020-03-13	USA
	EP417349	2020-03-12	USA
	EP417350	2020-03-12	USA
	EP417351	2020-03-12	USA
	EP417352	2020-03-12	USA
	EP417353	2020-03-13	USA
	EP417354	2020-03-13	USA
	EP417355	2020-03-13	USA
	EP417356	2020-03-13	USA
	EP417357	2020-03-13	USA
	EP417358	2020-03-13	USA
	EP417359	2020-03-14	USA
	EP417360	2020-03-14	USA
	EP417361	2020-03-14	USA
	EP417362	2020-03-13	USA
	EP417363	2020-03-14	USA
	EP417364	2020-03-12	USA
	EP417365	2020-03-14	USA
	EP417366	2020-03-14	USA
	EP417367	2020-03-13	USA
	EP417368	2020-03-13	USA
	EP417369	2020-03-14	USA
	EP417370	2020-03-14	USA
	EP417371	2020-03-13	USA
	EP417372	2020-03-13	USA
	EP417373	2020-03-13	USA
	EP417374	2020-03-15	USA
	EP417375	2020-03-15	USA
	EP417376	2020-03-15	USA
	EP417377	2020-03-15	USA
	EP417378	2020-03-14	USA
	EP417379	2020-03-15	USA
	EP417380	2020-03-14	USA
	EP417381	2020-03-14	USA
	EP417382	2020-03-15	USA
	EP417383	2020-03-03	Australia
	EP417384	2020-03-05	Australia
	EP417385	2020-03-06	Australia
	EP417386	2020-03-04	Australia
	EP417387	2020-03-06	Australia
	EP417388	2020-03-05	Australia
	EP417389	2020-03-09	Australia
	EP417390	2020-03-08	Australia
	EP417391	2020-03-08	Australia
	EP417392	2020-03-10	Australia
	EP417393	2020-03-08	Australia
	EP417394	2020-03-10	Australia
	EP417395	2020-03-10	Australia
	EP417396	2020-03-10	Australia
	EP417397	2020-03-11	Australia
	EP417398	2020-03-11	Australia
	EP417399	2020-03-10	Australia
	EP417400	2020-03-10	Australia
	EP417401	2020-03-13	Australia
	EP417402	2020-03-13	Australia
	EP417403	2020-03-14	Australia
	EP417404	2020-03-12	Australia
	EP417405	2020-03-11	Australia
	EP417406	2020-03-11	Australia
	EP417407	2020-03-14	Australia
	EP417408	2020-03-17	Australia
	EP417409	2020-03-16	Australia
	EP417410	2020-03-16	Australia
	EP417411	2020-03-17	Australia
	EP417412	2020-03-17	Australia
	EP417413	2020-03-17	Turkey
	EP417418	2020-03-01	Italy
	EP417419	2020-03-01	Italy
	EP417420	2020-03-23	NanChang
	EP417421	2020-03-01	Italy
	EP417422	2020-03-04	Belgium
	EP417423	2020-03-01	Italy
	EP417424	2020-03-04	Belgium
	EP417425	2020-03-06	Belgium
	EP417426	2020-03-04	Belgium
	EP417427	2020-03-02	Belgium
	EP417428	2020-03-02	Belgium
	EP417429	2020-03-03	Belgium
	EP417430	2020-03-03	Belgium
	EP417432	2020-03-08	Ireland
	EP417433	2020-03-11	Congo
	EP417434	2020-03-14	Congo
	EP417435	2020-03-15	Congo
	EP417436	2020-03-17	Congo
	EP417437	2020-03-17	Congo
	EP417438	2020-03-17	Congo
	EP417439	2020-03-17	Congo
	EP417440	2020-03-17	Congo
	EP417441	2020-03-17	Congo
	EP417442	2020-03-18	Congo
	EP417444	2020-03-04	Pakistan
	EP417445	2020-02-24	Italy
	EP417446	2020-02-24	Italy
	EP417447	2020-02-24	Italy
	EP417448	2020-03-14	USA
	EP417449	2020-03-14	USA
	EP417450	2020-03-14	USA
	EP417451	2020-03-14	USA
	EP417452	2020-03-14	USA
	EP417453	2020-03-14	USA
	EP417454	2020-03-14	USA
	EP417455	2020-03-14	USA
	EP417456	2020-03-14	USA
	EP417457	2020-03-10	Germany
	EP417458	2020-03-11	Germany
	EP417459	2020-03-11	Germany
	EP417460	2020-03-11	Germany
	EP417461	2020-03-11	Germany
	EP417462	2020-03-11	Germany
	EP417463	2020-03-13	Germany
	EP417464	2020-03-14	Germany
	EP417465	2020-03-14	Germany
	EP417466	2020-03-14	Germany
	EP417467	2020-03-15	Germany
	EP417468	2020-03-16	Germany
	EP417469	2020-03-12	USA
	EP417470	2020-03-12	USA
	EP417471	2020-03-12	USA
	EP417472	2020-03-12	USA
	EP417473	2020-03-13	USA
	EP417474	2020-03-12	USA
	EP417475	2020-03-12	USA
	EP417476	2020-03-12	USA
	EP417477	2020-03-12	USA
	EP417478	2020-03-13	USA
	EP417479	2020-03-12	USA
	EP417480	2020-03-12	USA
	EP417481	2020-03-13	Iceland
	EP417482	2020-03-09	Ecuador
	EP417483	2020-02-27	Norway
	EP417484	2020-02-26	Norway
	EP417485	2020-03-02	Norway
	EP417486	2020-03-01	Norway
	EP417487	2020-03-01	Norway
	EP417488	2020-02-29	Norway
	EP417489	2020-02-29	Norway
	EP417490	2020-02-27	Norway
	EP417491	2020-03-03	Italy
	EP417492	2020-03-13	USA
	EP417493	2020-03-13	USA
	EP417494	2020-03-13	USA
	EP417495	2020-03-13	USA
	EP417496	2020-03-13	USA
	EP417497	2020-03-13	USA
	EP417498	2020-03-13	USA
	EP417499	2020-03-13	USA
	EP417500	2020-03-14	USA
	EP417501	2020-03-14	USA
	EP417502	2020-03-14	USA
	EP417503	2020-03-14	USA
	EP417504	2020-03-16	USA
	EP417505	2020-03-15	USA
	EP417506	2020-03-16	USA
	EP417507	2020-03-17	USA
	EP417508	2020-03-16	USA
	EP417509	2020-03-14	USA
	EP417510	2020-03-16	USA
	EP417512	2020-03-15	USA
	EP417513	2020-03-16	USA
	EP417514	2020-03-13	USA
	EP417515	2020-03-17	USA
	EP417516	2020-03-15	USA
	EP417517	2020-03-13	USA
	EP417518	2020-02-04	Taiwan
	EP417519	2020-03-05	Taiwan
	EP417520	2020-03-09	Taiwan
	EP417521	2020-03-10	Taiwan
	EP417522	2020-03-13	Taiwan
	EP417523	2020-03-13	Taiwan
	EP417524	2020-03-14	Taiwan
	EP417525	2020-03-14	Taiwan
	EP417526	2020-03-18	Luxembourg
	EP417527	2020-03-18	Luxembourg
	EP417528	2020-03-18	Luxembourg
	EP417529	2020-03-18	Luxembourg
	EP417530	2020-03-18	Luxembourg
	EP417531	2020-03-18	Luxembourg
	EP417532	2020-03-18	Luxembourg
	EP417533	2020-03-18	Luxembourg
	EP417534	2020-03-18	Luxembourg
	EP417535	2020-03-13	Iceland
	EP417536	2020-03-16	Iceland
	EP417537	2020-03-16	Iceland
	EP417538	2020-03-17	Iceland
	EP417539	2020-03-16	Iceland
	EP417540	2020-03-17	Iceland
	EP417541	2020-03-17	Iceland
	EP417542	2020-03-17	Iceland
	EP417543	2020-03-17	Iceland
	EP417544	2020-03-17	Iceland
	EP417545	2020-03-17	Iceland
	EP417546	2020-03-17	Iceland
	EP417547	2020-03-17	Iceland
	EP417548	2020-03-17	Iceland
	EP417549	2020-03-14	Iceland
	EP417550	2020-03-16	Iceland
	EP417551	2020-03-16	Iceland
	EP417552	2020-03-16	Iceland
	EP417553	2020-03-16	Iceland
	EP417554	2020-03-16	Iceland
	EP417555	2020-03-17	Iceland
	EP417556	2020-03-17	Iceland
	EP417557	2020-03-17	Iceland
	EP417558	2020-03-17	Iceland
	EP417559	2020-03-17	Iceland
	EP417560	2020-03-17	Iceland
	EP417561	2020-03-17	Iceland
	EP417562	2020-03-17	Iceland
	EP417563	2020-03-16	Iceland
	EP417564	2020-03-17	Iceland
	EP417565	2020-03-17	Iceland
	EP417566	2020-03-17	Iceland
	EP417567	2020-03-17	Iceland
	EP417568	2020-03-17	Iceland
	EP417569	2020-03-17	Iceland
	EP417570	2020-03-17	Iceland
	EP417571	2020-03-17	Iceland
	EP417572	2020-03-17	Iceland
	EP417573	2020-03-16	Iceland
	EP417574	2020-03-17	Iceland
	EP417575	2020-03-17	Iceland
	EP417576	2020-03-17	Iceland
	EP417577	2020-03-17	Iceland
	EP417578	2020-03-17	Iceland
	EP417579	2020-03-17	Iceland
	EP417580	2020-03-17	Iceland
	EP417581	2020-03-17	Iceland
	EP417582	2020-03-17	Iceland
	EP417583	2020-03-17	Iceland
	EP417584	2020-03-17	Iceland
	EP417585	2020-03-17	Iceland
	EP417586	2020-03-17	Iceland
	EP417587	2020-03-17	Iceland
	EP417588	2020-03-17	Iceland
	EP417589	2020-03-17	Iceland
	EP417590	2020-03-18	Iceland
	EP417591	2020-03-17	Iceland
	EP417592	2020-03-17	Iceland
	EP417593	2020-03-17	Iceland
	EP417594	2020-03-17	Iceland
	EP417595	2020-03-17	Iceland
	EP417596	2020-03-17	Iceland
	EP417597	2020-03-17	Iceland
	EP417598	2020-03-17	Iceland
	EP417599	2020-03-17	Iceland
	EP417600	2020-03-17	Iceland
	EP417601	2020-03-17	Iceland
	EP417602	2020-03-17	Iceland
	EP417603	2020-03-17	Iceland
	EP417604	2020-03-17	Iceland
	EP417605	2020-03-17	Iceland
	EP417606	2020-03-17	Iceland
	EP417607	2020-03-17	Iceland
	EP417608	2020-03-17	Iceland
	EP417609	2020-03-17	Iceland
	EP417610	2020-03-17	Iceland
	EP417611	2020-03-17	Iceland
	EP417612	2020-03-17	Iceland
	EP417613	2020-03-17	Iceland
	EP417614	2020-03-18	Iceland
	EP417615	2020-03-18	Iceland
	EP417616	2020-03-18	Iceland
	EP417617	2020-03-18	Iceland
	EP417618	2020-03-16	Iceland
	EP417619	2020-03-18	Iceland
	EP417620	2020-03-18	Iceland
	EP417621	2020-03-18	Iceland
	EP417622	2020-03-18	Iceland
	EP417623	2020-03-18	Iceland
	EP417624	2020-03-18	Iceland
	EP417625	2020-03-18	Iceland
	EP417626	2020-03-18	Iceland
	EP417627	2020-03-18	Iceland
	EP417628	2020-03-18	Iceland
	EP417629	2020-03-18	Iceland
	EP417630	2020-03-18	Iceland
	EP417631	2020-03-18	Iceland
	EP417632	2020-03-18	Iceland
	EP417633	2020-03-17	Iceland
	EP417634	2020-03-18	Iceland
	EP417635	2020-03-18	Iceland
	EP417636	2020-03-18	Iceland
	EP417637	2020-03-18	Iceland
	EP417638	2020-03-18	Iceland
	EP417639	2020-03-18	Iceland
	EP417640	2020-03-18	Iceland
	EP417641	2020-03-18	Iceland
	EP417642	2020-03-18	Iceland
	EP417643	2020-03-18	Iceland
	EP417644	2020-03-18	Iceland
	EP417645	2020-03-18	Iceland
	EP417646	2020-03-18	Iceland
	EP417647	2020-03-18	Iceland
	EP417648	2020-03-18	Iceland
	EP417649	2020-03-18	Iceland
	EP417650	2020-03-18	Iceland
	EP417651	2020-03-18	Iceland
	EP417652	2020-03-18	Iceland
	EP417653	2020-03-18	Iceland
	EP417654	2020-03-18	Iceland
	EP417655	2020-03-14	Iceland
	EP417656	2020-03-14	Iceland
	EP417657	2020-03-13	Iceland
	EP417658	2020-03-14	Iceland
	EP417659	2020-03-14	Iceland
	EP417660	2020-03-14	Iceland
	EP417661	2020-03-14	Iceland
	EP417662	2020-03-14	Iceland
	EP417663	2020-03-14	Iceland
	EP417664	2020-03-13	Iceland
	EP417665	2020-03-14	Iceland
	EP417666	2020-03-15	Iceland
	EP417667	2020-03-15	Iceland
	EP417668	2020-03-15	Iceland
	EP417669	2020-03-15	Iceland
	EP417670	2020-03-15	Iceland
	EP417671	2020-03-15	Iceland
	EP417672	2020-03-16	Iceland
	EP417673	2020-03-04	Iceland
	EP417674	2020-03-09	Iceland
	EP417675	2020-03-10	Iceland
	EP417676	2020-03-16	Iceland
	EP417677	2020-03-04	Iceland
	EP417678	2020-03-16	Iceland
	EP417679	2020-03-09	Iceland
	EP417680	2020-03-15	Iceland
	EP417681	2020-03-04	Iceland
	EP417682	2020-03-10	Iceland
	EP417683	2020-03-05	Iceland
	EP417684	2020-03-06	Iceland
	EP417685	2020-03-16	Iceland
	EP417686	2020-03-04	Iceland
	EP417687	2020-03-06	Iceland
	EP417688	2020-03-01	Iceland
	EP417689	2020-03-13	Iceland
	EP417690	2020-03-11	Iceland
	EP417691	2020-03-11	Iceland
	EP417692	2020-03-06	Iceland
	EP417693	2020-03-02	Iceland
	EP417694	2020-03-13	Iceland
	EP417695	2020-03-02	Iceland
	EP417696	2020-03-12	Iceland
	EP417697	2020-03-04	Iceland
	EP417698	2020-03-10	Iceland
	EP417699	2020-03-16	Iceland
	EP417700	2020-03-15	Iceland
	EP417701	2020-03-09	Iceland
	EP417702	2020-03-03	Iceland
	EP417703	2020-03-16	Iceland
	EP417704	2020-03-10	Iceland
	EP417705	2020-03-07	Iceland
	EP417706	2020-03-16	Iceland
	EP417707	2020-03-05	Iceland
	EP417708	2020-03-11	Iceland
	EP417709	2020-03-16	Iceland
	EP417710	2020-03-02	Iceland
	EP417711	2020-03-13	Iceland
	EP417712	2020-03-15	Iceland
	EP417713	2020-03-12	Iceland
	EP417714	2020-03-12	Iceland
	EP417715	2020-03-04	Iceland
	EP417716	2020-03-16	Iceland
	EP417717	2020-03-16	Iceland
	EP417718	2020-03-05	Iceland
	EP417719	2020-03-13	Iceland
	EP417720	2020-03-12	Iceland
	EP417721	2020-03-03	Iceland
	EP417722	2020-03-11	Iceland
	EP417723	2020-03-08	Iceland
	EP417724	2020-03-16	Iceland
	EP417725	2020-03-14	Iceland
	EP417726	2020-03-09	Iceland
	EP417727	2020-03-12	Iceland
	EP417728	2020-03-08	Iceland
	EP417729	2020-03-10	Iceland
	EP417730	2020-03-10	Iceland
	EP417731	2020-03-06	Iceland
	EP417732	2020-03-10	Iceland
	EP417733	2020-03-16	Iceland
	EP417734	2020-03-02	Iceland
	EP417735	2020-03-12	Iceland
	EP417736	2020-03-01	Iceland
	EP417737	2020-03-15	Iceland
	EP417738	2020-03-10	Iceland
	EP417739	2020-03-13	Iceland
	EP417740	2020-03-15	Iceland
	EP417741	2020-03-13	Iceland
	EP417742	2020-03-16	Iceland
	EP417743	2020-03-16	Iceland
	EP417744	2020-03-13	Iceland
	EP417745	2020-03-13	Iceland
	EP417746	2020-03-16	Iceland
	EP417747	2020-03-11	Iceland
	EP417748	2020-03-11	Iceland
	EP417749	2020-03-08	Iceland
	EP417750	2020-03-16	Iceland
	EP417751	2020-03-04	Iceland
	EP417752	2020-03-16	Iceland
	EP417753	2020-03-16	Iceland
	EP417754	2020-03-16	Iceland
	EP417755	2020-03-13	Iceland
	EP417756	2020-03-06	Iceland
	EP417757	2020-03-06	Iceland
	EP417758	2020-03-14	Iceland
	EP417759	2020-03-13	Iceland
	EP417760	2020-03-06	Iceland
	EP417761	2020-03-10	Iceland
	EP417762	2020-03-16	Iceland
	EP417763	2020-03-16	Iceland
	EP417764	2020-03-16	Iceland
	EP417765	2020-02-27	Iceland
	EP417766	2020-03-16	Iceland
	EP417767	2020-03-03	Iceland
	EP417768	2020-03-10	Iceland
	EP417769	2020-03-05	Iceland
	EP417770	2020-03-11	Iceland
	EP417771	2020-03-12	Iceland
	EP417772	2020-03-14	Iceland
	EP417773	2020-03-03	Iceland
	EP417774	2020-03-16	Iceland
	EP417775	2020-03-14	Iceland
	EP417776	2020-03-03	Iceland
	EP417777	2020-03-10	Iceland
	EP417778	2020-03-10	Iceland
	EP417779	2020-03-11	Iceland
	EP417780	2020-03-11	Iceland
	EP417781	2020-03-11	Iceland
	EP417782	2020-03-11	Iceland
	EP417783	2020-03-11	Iceland
	EP417784	2020-03-12	Iceland
	EP417785	2020-03-12	Iceland
	EP417786	2020-03-12	Iceland
	EP417787	2020-03-12	Iceland
	EP417788	2020-03-12	Iceland
	EP417789	2020-03-12	Iceland
	EP417790	2020-03-12	Iceland
[truncated: 1,084 more rows]
