# Supplementary material for: Large scale genomic analysis of 3067 SARS-CoV-2 genomes reveals a clonal geo-distribution and a rich genetic variations of hotspots mutations
Source: PLoS One. 2020 Nov 10;15(11):e0240345. doi: 10.1371/journal.pone.0240345 (PMC7654798; doi:10.1371/journal.pone.0240345)
Supplement: S2 Table — (XLSX) [file pone.0240345.s002.xlsx]

## Sheet: S2 Table
	S2 Table : GenBank accession numbers for orf1ab and spike genes downloaded from NCBI and used for selective pressure analysis
	GenBank Accession No
	orf1ab	Spike
	QIC53222	QIC53213
	QII57317	QIC53204
	QIE07450	QIK02944
	QIC53203	QHR84449
	QID21067	QIK02964
	QIK02943	QIA20044
	QHS34545	QHW06059
	QHR63289	QIK50427
	QHR84448	QII57278
	QIE07460	QID21058
	QIA20042	QIJ96493
	QHW06058	QHZ00379
	QIK50447	QHZ87582
	QIE07470	QIA98583
	QHQ82463	QIS60489
	QII57287	QIS60288
	QII57177	QIS60546
	QIK50426	QIS60570
	QHU36843	QIS60582
	QIA98605	QIS60774
	QIE07480	QIS60858
	QHU79193	QIS60906
	QII57237	QIS60930
	QIJ96512	QIS60978
	QII57167	QIS61230
	QIK02953	QIS61254
	QIH55220	QIS61338
	QII57267	QIS61422
	QII57187	QIS30275
	QHN73809	QIS30295
	QII57197	QIS30335
	QHU36863	QIS30375
	QHZ00378	QIS30425
	QID21047	QIS30495
	QHR63249	QIS30615
	QHW06048	QIS30625
	QII57337	QIS30675
	QHU36823	QIQ49882
	QHZ87581	QIO04367
	QID98793
	QHQ71962
	QHQ71972
	QIT06877
	QIT06889
	QIT06913
	QIT06925
	QIT06937
	QIT06949
	QIS60298
	QIS60328
	QIS60338
	QIS60286
	QIS60544
	QIS60568
	QIS60592
	QIS60616
	QIS60640
	QIS60676
	QIS60712
	QIS60724
	QIS60736
	QIS60760
	QIS60772
	QIS60784
	QIS60796
	QIS60808
	QIS60832
	QIS60856
	QIS60868
	QIS60880
	QIS60904
	QIS60916
	QIS60988
	QIS61000
	QIS61072
	QIS61084
	QIS61108
	QIS61132
	QIS61144
	QIS61156
	QIS61204
	QIS61216
	QIS61252
	QIS61300
	QIS61312
	QIS61360
	QIS61384
	QIS61420
	QIS61480
	QIS61492
	QII57165
