# Supplementary material for: Large scale genomic analysis of 3067 SARS-CoV-2 genomes reveals a clonal geo-distribution and a rich genetic variations of hotspots mutations
Source: PLoS One. 2020 Nov 10;15(11):e0240345. doi: 10.1371/journal.pone.0240345 (PMC7654798; doi:10.1371/journal.pone.0240345)
Supplement: S3 Table — (XLSX) [file pone.0240345.s003.xlsx]

## Sheet: S3 Table
S3 Table : Clusters of orthologous proteins identified in the pangenoma of 115 proteomes of the genus Betcacoronovirus
Number Species	Algebraic connectivity	Number of genes Genes	SARS-CoV-2 (GCA_009937885.1)	SARS-CoV-2 (GCA_009937895.1)	SARS-CoV-2 (GCA_009937905.1)	SARS-CoV-2 (GCA_009937915.1)	SARS-CoV-2 (GCA_009937925.1)	SARS-CoV-2 (GCA_009937935.1)	SARS-CoV-2 (GCA_009937945.1)	SARS-CoV-2 (GCA_009948425.1)	SARS-CoV-2 (GCA_009948465.1)	SARS-CoV-2 (GCA_009948495.1)	SARS-CoV-2 (GCA_009948525.1)	SARS-CoV-2 (GCA_009948555.1)	SARS-CoV-2 (GCA_011536935.1)	SARS-CoV-2 (GCA_011536975.1)	SARS-CoV-2 (GCA_011537005.1)	SARS-CoV-2 (GCA_011537015.1)	SARS-CoV-2 (GCA_011537065.1)	SARS-CoV-2 (GCA_011537075.1)	SARS-CoV-2 (GCA_011537085.1)	SARS-CoV-2 (GCA_011537135.1)	SARS-CoV-2 (GCA_011537145.1)	SARS-CoV-2 (GCA_011537155.1)	SARS-CoV-2 (GCA_011537225.1)	SARS-CoV-2 (GCA_011537235.1)	SARS-CoV-2 (GCA_011537265.1)	SARS-CoV-2 (GCA_011537295.1)	SARS-CoV-2 (GCA_011537355.1)	SARS-CoV-2 (GCA_011537365.1)	SARS-CoV-2 (GCA_011537395.1)	SARS-CoV-2 (GCA_011537425.1)	SARS-CoV-2 (GCA_011537455.1)	SARS-CoV-2 (GCA_011537465.1)	SARS-CoV-2 (GCA_011537475.1)	SARS-CoV-2 (GCA_011537505.1)	SARS-CoV-2 (GCA_011537515.1)	SARS-CoV-2 (GCA_011537525.1)	SARS-CoV-2 (GCA_011537555.1)	SARS-CoV-2 (GCA_011537565.1)	SARS-CoV-2 (GCA_011537615.1)	SARS-CoV-2 (GCA_011537625.1)	SARS-CoV-2 (GCA_011537695.1)	SARS-CoV-2 (GCA_011537705.1)	SARS-CoV-2 (GCA_011537715.1)	SARS-CoV-2 (GCA_011537785.1)	SARS-CoV-2 (GCA_011537815.1)	SARS-CoV-2 (GCA_011537825.1)	SARS-CoV-2 (GCA_011537835.1)
92	0.0761	20	-	-	-	-	-	-	-	QHR63256	QHR63266	QHR63276	QHR63286	QHR63296	-	-	-	-	-	-	-	-	-	-	-	-	-	QIA20050	-	-	-	-	-	QIC53219	-	-	-	-	-	-	-	-	-	-	-	-	-	-	-
91	1	76	-	QHN73818	QHO60602	QHO62885	QHQ71971	QHQ71981	QHQ82472	-	-	-	-	-	QHR84457	QHU36872	QHU36852	QHU36862	QHU36842	QHU79212	QHU79202	QHU36832	QHW06067	QHZ00397	QHZ00366	QHZ00387	QHZ00407	QIA20053	QHZ87590	QIA98614	QIA98603	QIB84681	QIC53212	-	QID21066	QID21076	QID21056	QID98802	QIE07469	QIE07459	QIE07479	QIG56002	QIH45041	QIH45061	QIH55229	QHS34554	QIA98591	QII57346	QII57296
91	1	91	QHN73802	QHN73817	QHO60601	QHO62884	QHQ71970	QHQ71980	QHQ82471	QHR63258	QHR63268	QHR63278	QHR63288	QHR63298	QHR84456	QHU36871	QHU36851	QHU36861	QHU36841	QHU79211	QHU79201	QHU36831	QHW06066	QHZ00396	QHZ00365	QHZ00386	QHZ00406	QIA20052	QHZ87589	QIA98613	QIA98602	QIB84680	QIC53211	QIC53221	QID21065	QID21075	QID21055	QID98801	QIE07468	QIE07458	QIE07478	QIG56001	QIH45040	QIH45060	QIH55228	QHS34553	QIA98590	QII57345	QII57295
91	1	84	QHN73801	QHN73816	QHO60600	QHO62883	QHQ71969	QHQ71979	QHQ82470	QHR63257	QHR63267	QHR63277	QHR63287	QHR63297	QHR84455	QHU36870	QHU36850	QHU36860	QHU36840	QHU79210	QHU79200	QHU36830	QHW06065	QHZ00395	QHZ00364	QHZ00385	QHZ00405	QIA20051	QHZ87588	QIA98612	QIA98601	QIB84679	QIC53210	QIC53220	QID21064	QID21074	QID21054	QID98800	QIE07467	QIE07457	QIE07477	QIG56000	QIH45039	QIH45059	QIH55227	QHS34552	QIA98589	QII57344	QII57294
91	1	91	QHN73800	QHN73815	QHO60599	QHO62882	QHQ71968	QHQ71978	QHQ82469	QHR63255	QHR63265	QHR63275	QHR63285	QHR63295	QHR84454	QHU36869	QHU36849	QHU36859	QHU36839	QHU79209	QHU79199	QHU36829	QHW06064	QHZ00394	QHZ00363	QHZ00384	QHZ00404	QIA20049	QHZ87587	QIA98611	QIA98604	QIB84678	QIC53209	QIC53218	QID21063	QID21073	QID21053	QID98799	QIE07466	QIE07456	QIE07476	QIG55999	QIH45038	QIH45058	QIH55226	QHS34551	QIA98588	QII57343	QII57293
91	1	91	QHN73799	QHN73814	QHO60598	QHO62881	QHQ71967	QHQ71977	QHQ82468	QHR63254	QHR63264	QHR63274	QHR63284	QHR63294	QHR84453	QHU36868	QHU36848	QHU36858	QHU36838	QHU79208	QHU79198	QHU36828	QHW06063	QHZ00393	QHZ00362	QHZ00383	QHZ00403	QIA20048	QHZ87586	QIA98610	QIA98600	QIB84677	QIC53208	QIC53217	QID21062	QID21072	QID21052	QID98798	QIE07465	QIE07455	QIE07475	QIG55998	QIH45037	QIH45057	QIH55225	QHS34550	QIA98587	QII57342	QII57292
91	1	91	QHN73798	QHN73813	QHO60597	QHO62880	QHQ71966	QHQ71976	QHQ82467	QHR63253	QHR63263	QHR63273	QHR63283	QHR63293	QHR84452	QHU36867	QHU36847	QHU36857	QHU36837	QHU79207	QHU79197	QHU36827	QHW06062	QHZ00392	QHZ00361	QHZ00382	QHZ00402	QIA20047	QHZ87585	QIA98609	QIA98599	QIB84676	QIC53207	QIC53216	QID21061	QID21071	QID21051	QID98797	QIE07464	QIE07454	QIE07474	QIG55997	QIH45036	QIH45056	QIH55224	QHS34549	QIA98586	QII57341	QII57291
91	1	92	QHN73797	QHN73812	QHO60596	QHO62879	QHQ71965	QHQ71975	QHQ82466	QHR63252	QHR63262	QHR63272	QHR63282	QHR63292	QHR84451	QHU36866	QHU36846	QHU36856	QHU36836	QHU79206	QHU79196	QHU36826	QHW06061	QHZ00391	QHZ00360	QHZ00381	QHZ00401	QIA20046	QHZ87584	QIA98608	QIA98598	QIB84675	QIC53206	QIC53215	QID21060	QID21070	QID21050	QID98796	QIE07463	QIE07453	QIE07473	QIG55996	QIH45035	QIH45055	QIH55223	QHS34548	QIA98585	QII57340	QII57290
84	1	91	QHN73796	QHN73811	QHO60595	QHO62878	QHQ71964	QHQ71974	QHQ82465	QHR63251	QHR63261	QHR63271	QHR63281	QHR63291	QHR84450	QHU36865	QHU36845	QHU36855	QHU36835	QHU79205	QHU79195	QHU36825	QHW06060	QHZ00390	QHZ00359	QHZ00380	QHZ00400	QIA20045	QHZ87583	QIA98607	QIA98597	QIB84674	QIC53205	QIC53214	QID21059	QID21069	QID21049	QID98795	QIE07462	QIE07452	QIE07472	QIG55995	QIH45034	QIH45054	QIH55222	QHS34547	QIA98584	QII57339	QII57289
76	1	91	QHN73795	QHN73810	QHO60594	QHO62877	QHQ71963	QHQ71973	QHQ82464	QHR63250.2	QHR63260.2	QHR63270.2	QHR63280.2	QHR63290.2	QHR84449	QHU36864	QHU36844	QHU36854	QHU36834	QHU79204	QHU79194	QHU36824	QHW06059	QHZ00389	QHZ00358	QHZ00379	QHZ00399	QIA20044	QHZ87582	QIA98606	QIA98596	QIB84673	QIC53204	QIC53213	QID21058	QID21068	QID21048	QID98794	QIE07461	QIE07451	QIE07471	QIG55994	QIH45033	QIH45053	QIH55221	QHS34546	QIA98583	QII57338	QII57288
20	1	91	QHN73794	QHN73809	QHO60603	QHO62876	QHQ71962	QHQ71972	QHQ82463	QHR63249	QHR63259	QHR63269	QHR63279	QHR63289	QHR84448	QHU36863	QHU36843	QHU36853	QHU36833	QHU79203	QHU79193	QHU36823	QHW06058	QHZ00388	QHZ00357	QHZ00378	QHZ00398	QIA20042	QHZ87581	QIA98605	QIA98595	QIB84672	QIC53203	QIC53222	QID21057	QID21067	QID21047	QID98793	QIE07460	QIE07450	QIE07470	QIG55993	QIH45032	QIH45052	QIH55220	QHS34545	QIA98582	QII57337	QII57287
12	1	7	-	-	-	-	-	-	-	-	-	-	-	-	-	-	-	-	-	-	-	-	-	-	-	-	-	-	-	-	-	-	-	-	-	-	-	-	-	-	-	-	-	-	-	-	-	-	-
12	1	6	-	-	-	-	-	-	-	-	-	-	-	-	-	-	-	-	-	-	-	-	-	-	-	-	-	-	-	-	-	-	-	-	-	-	-	-	-	-	-	-	-	-	-	-	-	-	-
12	1	6	-	-	-	-	-	-	-	-	-	-	-	-	-	-	-	-	-	-	-	-	-	-	-	-	-	-	-	-	-	-	-	-	-	-	-	-	-	-	-	-	-	-	-	-	-	-	-
12	1	7	-	-	-	-	-	-	-	-	-	-	-	-	-	-	-	-	-	-	-	-	-	-	-	-	-	-	-	-	-	-	-	-	-	-	-	-	-	-	-	-	-	-	-	-	-	-	-
10	1	2	-	-	-	-	-	-	-	-	-	-	-	-	-	-	-	-	-	-	-	-	-	-	-	-	-	-	-	-	-	-	-	-	-	-	-	-	-	-	-	-	-	-	-	-	-	-	-
10	1	9	-	-	-	-	-	-	-	-	-	-	-	-	-	-	-	-	-	-	-	-	-	-	-	-	-	-	-	-	-	-	-	-	-	-	-	-	-	-	-	-	-	-	-	-	-	-	-
9	1	9	-	-	-	-	-	-	-	-	-	-	-	-	-	-	-	-	-	-	-	-	-	-	-	-	-	-	-	-	-	-	-	-	-	-	-	-	-	-	-	-	-	-	-	-	-	-	-
9	1	9	-	-	-	-	-	-	-	-	-	-	-	-	-	-	-	-	-	-	-	-	-	-	-	-	-	-	-	-	-	-	-	-	-	-	-	-	-	-	-	-	-	-	-	-	-	-	-
9	1	8	-	-	-	-	-	-	-	-	-	-	-	-	-	-	-	-	-	-	-	-	-	-	-	-	-	-	-	-	-	-	-	-	-	-	-	-	-	-	-	-	-	-	-	-	-	-	-
8	0.125	7	-	-	-	-	-	-	-	-	-	-	-	-	-	-	-	-	-	-	-	-	-	-	-	-	-	-	-	-	-	-	-	-	-	-	-	-	-	-	-	-	-	-	-	-	-	-	-
8	1	3	-	-	-	-	-	-	-	-	-	-	-	-	-	-	-	-	-	-	-	-	-	-	-	-	-	-	-	-	-	-	-	-	-	-	-	-	-	-	-	-	-	-	-	-	-	-	-
8	1	7	-	-	-	-	-	-	-	-	-	-	-	-	-	-	-	-	-	-	-	-	-	-	-	-	-	-	-	-	-	-	-	-	-	-	-	-	-	-	-	-	-	-	-	-	-	-	-
8	1	4	-	-	-	-	-	-	-	-	-	-	-	-	-	-	-	-	-	-	-	-	-	-	-	-	-	-	-	-	-	-	-	-	-	-	-	-	-	-	-	-	-	-	-	-	-	-	-
8	1	3	-	-	-	-	-	-	-	-	-	-	-	-	-	-	-	-	-	-	-	-	-	-	-	-	-	-	-	-	-	-	-	-	-	-	-	-	-	-	-	-	-	-	-	-	-	-	-
7	1	12	-	-	-	-	-	-	-	-	-	-	-	-	-	-	-	-	-	-	-	-	-	-	-	-	-	-	-	-	-	-	-	-	-	-	-	-	-	-	-	-	-	-	-	-	-	-	-
7	1	10	-	-	-	-	-	-	-	-	-	-	-	-	-	-	-	-	-	-	-	-	-	-	-	-	-	-	-	-	-	-	-	-	-	-	-	-	-	-	-	-	-	-	-	-	-	-	-
7	1	2	-	-	-	-	-	-	-	-	-	-	-	-	-	-	-	-	-	-	-	-	-	-	-	-	-	-	-	-	-	-	-	-	-	-	-	-	-	-	-	-	-	-	-	-	-	-	-
7	1	2	-	-	-	-	-	-	-	-	-	-	-	-	-	-	-	-	-	-	-	-	-	-	-	-	-	-	-	-	-	-	-	-	-	-	-	-	-	-	-	-	-	-	-	-	-	-	-
6	1	2	-	-	-	-	-	-	-	-	-	-	-	-	-	-	-	-	-	-	-	-	-	-	-	-	-	-	-	-	-	-	-	-	-	-	-	-	-	-	-	-	-	-	-	-	-	-	-
6	1	2	-	-	-	-	-	-	-	-	-	-	-	-	-	-	-	-	-	-	-	-	-	-	-	-	-	-	-	-	-	-	-	-	-	-	-	-	-	-	-	-	-	-	-	-	-	-	-
6	0.124	2	-	-	-	-	-	-	-	-	-	-	-	-	-	-	-	-	-	-	-	-	-	-	-	-	-	-	-	-	-	-	-	-	-	-	-	-	-	-	-	-	-	-	-	-	-	-	-
4	1	2	-	-	-	-	-	-	-	-	-	-	-	-	-	-	-	-	-	-	-	-	-	-	-	-	-	-	-	-	-	-	-	-	-	-	-	-	-	-	-	-	-	-	-	-	-	-	-
3	1	12	-	-	-	-	-	-	-	-	-	-	-	-	-	-	-	-	-	-	-	-	-	-	-	-	-	-	-	-	-	-	-	-	-	-	-	-	-	-	-	-	-	-	-	-	-	-	-
3	1	12	-	-	-	-	-	-	-	-	-	-	-	-	-	-	-	-	-	-	-	-	-	-	-	-	-	-	-	-	-	-	-	-	-	-	-	-	-	-	-	-	-	-	-	-	-	-	-
3	0.5	12	-	-	-	-	-	-	-	-	-	-	-	-	-	-	-	-	-	-	-	-	-	-	-	-	-	-	-	-	-	-	-	-	-	-	-	-	-	-	-	-	-	-	-	-	-	-	-
3	0.333	2	-	-	-	-	-	-	-	-	-	-	-	-	-	-	-	-	-	-	-	-	-	-	-	-	-	-	-	-	-	-	-	-	-	-	-	-	-	-	-	-	-	-	-	-	-	-	-
2	1	4	-	-	-	-	-	-	-	-	-	-	-	-	-	-	-	-	-	-	-	-	-	-	-	-	-	-	-	-	-	-	-	-	-	-	-	-	-	-	-	-	-	-	-	-	-	-	-
2	1	3	-	-	-	-	-	-	-	-	-	-	-	-	-	-	-	-	-	-	-	-	-	-	-	-	-	-	-	-	-	-	-	-	-	-	-	-	-	-	-	-	-	-	-	-	-	-	-
2	1	2	-	-	-	-	-	-	-	-	-	-	-	-	-	-	-	-	-	-	-	-	-	-	-	-	-	-	-	-	-	-	-	-	-	-	-	-	-	-	-	-	-	-	-	-	-	-	-
2	1	10	-	-	-	-	-	-	-	-	-	-	-	-	-	-	-	-	-	-	-	-	-	-	-	-	-	-	-	-	-	-	-	-	-	-	-	-	-	-	-	-	-	-	-	-	-	-	-
2	1	8	-	-	-	-	-	-	-	-	-	-	-	-	-	-	-	-	-	-	-	-	-	-	-	-	-	-	-	-	-	-	-	-	-	-	-	-	-	-	-	-	-	-	-	-	-	-	-
2	1	8	-	-	-	-	-	-	-	-	-	-	-	-	-	-	-	-	-	-	-	-	-	-	-	-	-	-	-	-	-	-	-	-	-	-	-	-	-	-	-	-	-	-	-	-	-	-	-
2	1	8	-	-	-	-	-	-	-	-	-	-	-	-	-	-	-	-	-	-	-	-	-	-	-	-	-	-	-	-	-	-	-	-	-	-	-	-	-	-	-	-	-	-	-	-	-	-	-
2	1	8	-	-	-	-	-	-	-	-	-	-	-	-	-	-	-	-	-	-	-	-	-	-	-	-	-	-	-	-	-	-	-	-	-	-	-	-	-	-	-	-	-	-	-	-	-	-	-
2	1	7	-	-	-	-	-	-	-	-	-	-	-	-	-	-	-	-	-	-	-	-	-	-	-	-	-	-	-	-	-	-	-	-	-	-	-	-	-	-	-	-	-	-	-	-	-	-	-
2	1	2	-	-	-	-	-	-	-	-	-	-	-	-	-	-	-	-	-	-	-	-	-	-	-	-	-	-	-	-	-	-	-	-	-	-	-	-	-	-	-	-	-	-	-	-	-	-	-
2	1	2	-	-	-	-	-	-	-	-	-	-	-	-	-	-	-	-	-	-	-	-	-	-	-	-	-	-	-	-	-	-	-	-	-	-	-	-	-	-	-	-	-	-	-	-	-	-	-
2	1	2	-	-	-	-	-	-	-	-	-	-	-	-	-	-	-	-	-	-	-	-	-	-	-	-	-	-	-	-	-	-	-	-	-	-	-	-	-	-	-	-	-	-	-	-	-	-	-
2	1	2	-	-	-	-	-	-	-	-	-	-	-	-	-	-	-	-	-	-	-	-	-	-	-	-	-	-	-	-	-	-	-	-	-	-	-	-	-	-	-	-	-	-	-	-	-	-	-
1	0	1	-	-	-	-	-	-	-	-	-	-	-	-	-	-	-	-	-	-	-	-	-	-	-	-	-	-	-	-	-	-	-	-	-	-	-	-	-	-	-	-	-	-	-	-	-	-	-
1	0	1	-	-	-	-	-	-	-	-	-	-	-	-	-	-	-	-	-	-	-	-	-	-	-	-	-	-	-	-	-	-	-	-	-	-	-	-	-	-	-	-	-	-	-	-	-	-	-
1	0	1	-	-	-	-	-	-	-	-	-	-	-	-	-	-	-	-	-	-	-	-	-	-	-	-	-	-	-	-	-	-	-	-	-	-	-	-	-	-	-	-	-	-	-	-	-	-	-
1	0	1	-	-	-	-	-	-	-	-	-	-	-	-	-	-	-	-	-	-	-	-	-	-	-	-	-	-	-	-	-	-	-	-	-	-	-	-	-	-	-	-	-	-	-	-	-	-	-
1	0	1	-	-	-	-	-	-	-	-	-	-	-	-	-	-	-	-	-	-	-	-	-	-	-	-	-	-	-	-	-	-	-	-	-	-	-	-	-	-	-	-	-	-	-	-	-	-	-
1	0	1	-	-	-	-	-	-	-	-	-	-	-	-	-	-	-	-	-	-	-	-	-	-	-	-	-	-	-	-	-	-	-	-	-	-	-	-	-	-	-	-	-	-	-	-	-	-	-
1	0	1	-	-	-	-	-	-	-	-	-	-	-	-	-	-	-	-	-	-	-	-	-	-	-	-	-	-	-	-	-	-	-	-	-	-	-	-	-	-	-	-	-	-	-	-	-	-	-
1	0	1	-	-	-	-	-	-	-	-	-	-	-	-	-	-	-	-	-	-	-	-	-	-	-	-	-	-	-	-	-	-	-	-	-	-	-	-	-	-	-	-	-	-	-	-	-	-	-
1	0	1	-	-	-	-	-	-	-	-	-	-	-	-	-	-	-	-	-	-	-	-	-	-	-	-	-	-	-	-	-	-	-	-	-	-	-	-	-	-	-	-	-	-	-	-	-	-	-
1	0	1	-	-	-	-	-	-	-	-	-	-	-	-	-	-	-	-	-	-	-	-	-	-	-	-	-	-	-	-	-	-	-	-	-	-	-	-	-	-	-	-	-	-	-	-	-	-	-
1	0	1	-	-	-	-	-	-	-	-	-	-	-	-	-	-	-	-	-	-	-	-	-	-	-	-	-	-	-	-	-	-	-	-	-	-	-	-	-	-	-	-	-	-	-	-	-	-	-
1	0	1	-	-	-	-	-	-	-	-	-	-	-	-	-	-	-	-	-	-	-	-	-	-	-	-	-	-	-	-	-	-	-	-	-	-	-	-	-	-	-	-	-	-	-	-	-	-	-
1	0	1	-	-	-	-	-	-	-	-	-	-	-	-	-	-	-	-	-	-	-	-	-	-	-	-	-	-	-	-	-	-	-	-	-	-	-	-	-	-	-	-	-	-	-	-	-	-	-
1	0	1	-	-	-	-	-	-	-	-	-	-	-	-	-	-	-	-	-	-	-	-	-	-	-	-	-	-	-	-	-	-	-	-	-	-	-	-	-	-	-	-	-	-	-	-	-	-	-
1	0	1	-	-	-	-	-	-	-	-	-	-	-	-	-	-	-	-	-	-	-	-	-	-	-	-	-	-	-	-	-	-	-	-	-	-	-	-	-	-	-	-	-	-	-	-	-	-	-
1	0	1	-	-	-	-	-	-	-	-	-	-	-	-	-	-	-	-	-	-	-	-	-	-	-	-	-	-	-	-	-	-	-	-	-	-	-	-	-	-	-	-	-	-	-	-	-	-	-
1	0	1	-	-	-	-	-	-	-	-	-	-	-	-	-	-	-	-	-	-	-	-	-	-	-	-	-	-	-	-	-	-	-	-	-	-	-	-	-	-	-	-	-	-	-	-	-	-	-
1	0	1	-	-	-	-	-	-	-	-	-	-	-	-	-	-	-	-	-	-	-	-	-	-	-	-	-	-	-	-	-	-	-	-	-	-	-	-	-	-	-	-	-	-	-	-	-	-	-
1	0	1	-	-	-	-	-	-	-	-	-	-	-	-	-	-	-	-	-	-	-	-	-	-	-	-	-	-	-	-	-	-	-	-	-	-	-	-	-	-	-	-	-	-	-	-	-	-	-
1	0	1	-	-	-	-	-	-	-	-	-	-	-	-	-	-	-	-	-	-	-	-	-	-	-	-	-	-	-	-	-	-	-	-	-	-	-	-	-	-	-	-	-	-	-	-	-	-	-
1	0	1	-	-	-	-	-	-	-	-	-	-	-	-	-	-	-	-	-	-	-	-	-	-	-	-	-	-	-	-	-	-	-	-	-	-	-	-	-	-	-	-	-	-	-	-	-	-	-
1	0	1	-	-	-	-	-	-	-	-	-	-	-	-	-	-	-	-	-	-	-	-	-	-	-	-	-	-	-	-	-	-	-	-	-	-	-	-	-	-	-	-	-	-	-	-	-	-	-
1	0	1	-	-	-	-	-	-	-	-	-	-	-	-	-	-	-	-	-	-	-	-	-	-	-	-	-	-	-	-	-	-	-	-	-	-	-	-	-	-	-	-	-	-	-	-	-	-	-
1	0	1	-	-	-	-	-	-	-	-	-	-	-	-	-	-	-	-	-	-	-	-	-	-	-	-	-	-	-	-	-	-	-	-	-	-	-	-	-	-	-	-	-	-	-	-	-	-	-
1	0	1	-	-	-	-	-	-	-	-	-	-	-	-	-	-	-	-	-	-	-	-	-	-	-	-	-	-	-	-	-	-	-	-	-	-	-	-	-	-	-	-	-	-	-	-	-	-	-
1	0	1	-	-	-	-	-	-	-	-	-	-	-	-	-	-	-	-	-	-	-	-	-	-	-	-	-	-	-	-	-	-	-	-	-	-	-	-	-	-	-	-	-	-	-	-	-	-	-
1	0	1	-	-	-	-	-	-	-	-	-	-	-	-	-	-	-	-	-	-	-	-	-	-	-	-	-	-	-	-	-	-	-	-	-	-	-	-	-	-	-	-	-	-	-	-	-	-	-
1	0	1	-	-	-	-	-	-	-	-	-	-	-	-	-	-	-	-	-	-	-	-	-	-	-	-	-	-	-	-	-	-	-	-	-	-	-	-	-	-	-	-	-	-	-	-	-	-	-
1	0	1	-	-	-	-	-	-	-	-	-	-	-	-	-	-	-	-	-	-	-	-	-	-	-	-	-	-	-	-	-	-	-	-	-	-	-	-	-	-	-	-	-	-	-	-	-	-	-
1	0	1	-	-	-	-	-	-	-	-	-	-	-	-	-	-	-	-	-	-	-	-	-	-	-	-	-	-	-	-	-	-	-	-	-	-	-	-	-	-	-	-	-	-	-	-	-	-	-
1	0	1	-	-	-	-	-	-	-	-	-	-	-	-	-	-	-	-	-	-	-	-	-	-	-	-	-	-	-	-	-	-	-	-	-	-	-	-	-	-	-	-	-	-	-	-	-	-	-
1	0	1	-	-	-	-	-	-	-	-	-	-	-	-	-	-	-	-	-	-	-	-	-	-	-	-	-	-	-	-	-	-	-	-	-	-	-	-	-	-	-	-	-	-	-	-	-	-	-
1	0	1	-	-	-	-	-	-	-	-	-	-	-	-	-	-	-	-	-	-	-	-	-	-	-	-	-	-	-	-	-	-	-	-	-	-	-	-	-	-	-	-	-	-	-	-	-	-	-
1	0	1	-	-	-	-	-	-	-	-	-	-	-	-	-	-	-	-	-	-	-	-	-	-	-	-	-	-	-	-	-	-	-	-	-	-	-	-	-	-	-	-	-	-	-	-	-	-	-
1	0	1	-	-	-	-	-	-	-	-	-	-	-	-	-	-	-	-	-	-	-	-	-	-	-	-	-	-	-	-	-	-	-	-	-	-	-	-	-	-	-	-	-	-	-	-	-	-	-
1	0	1	-	-	-	-	-	-	-	-	-	-	-	-	-	-	-	-	-	-	-	-	-	-	-	-	-	-	-	-	-	-	-	-	-	-	-	-	-	-	-	-	-	-	-	-	-	-	-
1	0	1	-	-	-	-	-	-	-	-	-	-	-	-	-	-	-	-	-	-	-	-	-	-	-	-	-	-	-	-	-	-	-	-	-	-	-	-	-	-	-	-	-	-	-	-	-	-	-
1	0	1	-	-	-	-	-	-	-	-	-	-	-	-	-	-	-	-	-	-	-	-	-	-	-	-	-	-	-	-	-	-	-	-	-	-	-	-	-	-	-	-	-	-	-	-	-	-	-
1	0	1	-	-	-	-	-	-	-	-	-	-	-	-	-	-	-	-	-	-	-	-	-	-	-	-	-	-	-	-	-	-	-	-	-	-	-	-	-	-	-	-	-	-	-	-	-	-	-
1	0	1	-	-	-	-	-	-	-	-	-	-	-	-	-	-	-	-	-	-	-	-	-	-	-	-	-	-	-	-	-	-	-	-	-	-	-	-	-	-	-	-	-	-	-	-	-	-	-
1	0	1	-	-	-	-	-	-	-	-	-	-	-	-	-	-	-	-	-	-	-	-	-	-	-	-	-	-	-	-	-	-	-	-	-	-	-	-	-	-	-	-	-	-	-	-	-	-	-
1	0	1	-	-	-	-	-	-	-	-	-	-	-	-	-	-	-	-	-	-	-	-	-	-	-	-	-	-	-	-	-	-	-	-	-	-	-	-	-	-	-	-	-	-	-	-	-	-	-
1	0	1	-	-	-	-	-	-	-	-	-	-	-	-	-	-	-	-	-	-	-	-	-	-	-	-	-	-	-	-	-	-	-	-	-	-	-	-	-	-	-	-	-	-	-	-	-	-	-
1	0	1	-	-	-	-	-	-	-	-	-	-	-	-	-	-	-	-	-	-	-	-	-	-	-	-	-	-	-	-	-	-	-	-	-	-	-	-	-	-	-	-	-	-	-	-	-	-	-
[truncated: 68 more columns]
