# Supplementary material for: Large scale genomic analysis of 3067 SARS-CoV-2 genomes reveals a clonal geo-distribution and a rich genetic variations of hotspots mutations
Source: PLoS One. 2020 Nov 10;15(11):e0240345. doi: 10.1371/journal.pone.0240345 (PMC7654798; doi:10.1371/journal.pone.0240345)
Supplement: S5 Table — (XLSX) [file pone.0240345.s005.xlsx]

## Sheet: S5 Table
S5 Table : Normalized data for singleton mutations identified in this study
Origin	Genomes	number of mutations	Overall Mutations	MutationUnique/Genome	Overall Mutations/Genome	MutationUnique/Overall Mutations
Malaysia	10	29	38	2.9	3.8	0.763158
China	334	220	329	0.658683	0.98503	0.668693
USA	783	130	301	0.166028	0.384419	0.431894
France	140	19	77	0.135714	0.55	0.246753
England	300	23	116	0.0766667	0.386667	0.198276
Spain	44	5	29	0.113636	0.659091	0.172414
Finland	40	6	37	0.15	0.925	0.162162
Iceland	334	12	78	0.0359281	0.233533	0.153846
Vietnam	10	2	15	0.2	1.5	0.133333
Taiwan	21	4	33	0.190476	1.57143	0.121212
Canada	123	6	68	0.0487805	0.552846	0.0882353
Switzerland	52	2	27	0.0384615	0.519231	0.0740741
Italy	24	1	16	0.0416667	0.666667	0.0625
Australia	72	3	60	0.0416667	0.833333	0.05
Germany	29	1	24	0.0344828	0.827586	0.0416667
Japan	85	1	24	0.0117647	0.282353	0.0416667
NewZealand	8	1	31	0.125	3.875	0.0322581
Netherlands	173	1	51	0.00578035	0.294798	0.0196078
